# Supplementary material for: Dataset on retail outlet product prices for Botswana, Lesotho and South Africa
Source: Data Brief. 2018 May 8;19:271–80. doi: 10.1016/j.dib.2018.05.006 (PMC5993160; doi:10.1016/j.dib.2018.05.006)
Supplement: Supplementary file 2 — Supplementary material [file mmc2.xlsx]

## Sheet: NOTES
NOTES ON THE DATASETS INCLUDED IN THIS WORKSHEET		COUNTRY-PAIRS				PRODUCT DESCRIPTIONS				LOCATION DESCRIPTIONS
		Country-pair Code	Description			Product code	Product description			PERIOD 1				PERIOD 2
1. Sheet 1 (PRODUCT BY TIME_PERIOD 1) presents mean absolute log price deviations between the three countries, by prouct and time for period 1		SA-BOTS	South Africa-Botswana			12	Bread, white, one loaf			City-pairs	cityname_i	cityname_j		City-pairs	cityname_i	cityname_j
2. Sheet 2 (PRODUCT BY TIME_PERIOD 2) presents mean absolute log price deviations between the three countries, by prouct and time for period 2		LES-SA	Lesotho-South Africa			32	Cake flour, 2.5kg			BETHBB	BETHLEHEM	BUTHA BUTHE		BETHARTE	BETHLEHEM	ARTESIA
3. Sheet 3 (CITY-PAIR BY PRODUCT_PERIOD 1) presents mean absolute log price deviations, by city-pair and product for period 1						71	Macaroni, Fattis and Monis,500g			BLOEMBB	BLOEMFONTEIN	BUTHA BUTHE		BETHBB	BETHLEHEM	BUTHA BUTHE
4. Sheet 4 (CITY-PAIR BY PRODUCT_PERIOD 2) presents mean absolute log price deviations by city-pair and product for period 2						301	Oil,sunflower,750ml			CAPEBB	CAPE TOWN	BUTHA BUTHE		BLOEMARTE	BLOEMFONTEIN	ARTESIA
						471	Peas, Koo canned,410g			DURBB	DURBAN	BUTHA BUTHE		BLOEMBB	BLOEMFONTEIN	BUTHA BUTHE
						611	Sugar, white, 2.5kg			ELBB	EAST LONDON	BUTHA BUTHE		BOBOBETH	BOBONONG	BETHLEHEM
						812	Peanut Butter, Blackcat,410g			ERMBB	ERMELO	BUTHA BUTHE		BOBOBLOEM	BOBONONG	BLOEMFONTEIN
						871	Biscuits, Marie blue label, 200g			FRANSBETH	FRANCISTOWN	BETHLEHEM		CAPEARTE	CAPE TOWN	ARTESIA
						941	Cereal,cornflakes,500g			FRANSBLOEM	FRANCISTOWN	BLOEMFONTEIN		CAPEBB	CAPE TOWN	BUTHA BUTHE
						1022	Cabbage, 1 kg			FRANSCAPE	FRANCISTOWN	CAPE TOWN		CAPEBOBO	CAPE TOWN	BOBONONG
						1032	Soft drink, Coca-Cola,340 ml can			FRANSDUR	FRANCISTOWN	DURBAN		DURARTE	DURBAN	ARTESIA
						1081	Wine (Non Sparkling), White JC Leroux,750ml			FRANSEL	FRANCISTOWN	EAST LONDON		DURBB	DURBAN	BUTHA BUTHE
						1501	Women's footwear, Ladies’ dress shoes			FRANSERM	FRANCISTOWN	ERMELO		DURBOBO	DURBAN	BOBONONG
						1641	Candles, Newden, packet of six			GABSBETH	GABORONE	BETHLEHEM		ELARTE	EAST LONDON	ARTESIA
						1731	1Bed, Base and mattress			GABSBLOEM	GABORONE	BLOEMFONTEIN		ELBB	EAST LONDON	BUTHA BUTHE
						2121	Electric Kettle; material-plastic			GABSCAPE	GABORONE	CAPE TOWN		ELBOBO	EAST LONDON	BOBONONG
						2182	Jik, (bleach), 750 ml			GABSDUR	GABORONE	DURBAN		ERMARTE	ERMELO	ARTESIA
						3861	Sugar, white, 2.5kg			GABSEL	GABORONE	EAST LONDON		ERMBB	ERMELO	BUTHA BUTHE
										GABSERM	GABORONE	ERMELO		ERMBOBO	ERMELO	BOBONONG
										GABETH	GROUPA	BETHLEHEM		FRANSBETH	FRANCIS TOWN	BETHLEHEM
										GABLOEM	GROUPA	BLOEMFONTEIN		FRANSBLOEM	FRANCIS TOWN	BLOEMFONTEIN
										GACAPE	GROUPA	CAPE TOWN		FRANSCAPE	FRANCIS TOWN	CAPE TOWN
										GADUR	GROUPA	DURBAN		FRANSDUR	FRANCIS TOWN	DURBAN
										GAEL	GROUPAEAST	LONDON		FRANSEL	FRANCIS TOWN	EAST LONDON
										GAERM	GROUPA	ERMELO		FRANSERM	FRANCIS TOWN	ERMELO
										GBBETH	GROUPB	BETHLEHEM		GABSBETH	GABORONE	BETHLEHEM
										GBBLOEM	GROUPB	BLOEMFONTEIN		GABSBLOEM	GABORONE	BLOEMFONTEIN
										GBCAPE	GROUPB	CAPE TOWN		GABSCAPE	GABORONE	CAPE TOWN
										GBDUR	GROUPB	DURBAN		GABSDUR	GABORONE	DURBAN
										GBEL	GROUPB	EAST LONDON		GABSEL	GABORONE	EAST LONDON
										GBERM	GROUPB	ERMELO		GABSERM	GABORONE	ERMELO
										GCBETH	GROUPC	BETHLEHEM		GANBETH	GANTSI	BETHLEHEM
										GCBLOEM	GROUPC	BLOEMFONTEIN		GANBLOEM	GANTSI	BLOEMFONTEIN
										GCCAPE	GROUPC	CAPE TOWN		GANCAPE	GANTSI	CAPE TOWN
										GCDUR	GROUPC	DURBAN		GANDUR	GANTSI	DURBAN
										GCEL	GROUPCEAST LONDON	EAST LONDON		GANEL	GANTSI	EAST LONDON
										GCERM	GROUPCERMELO	ERMELO		GANERM	GANTSI	ERMELO
										GDBETH	GROUPDBETHLEHEM	BETHLEHEM		GEOARTE	GEORGE	ARTESIA
										GDBLOEM	GROUPD	BLOEMFONTEIN		GEOBB	GEORGE	BUTHA BUTHE
										GDCAPE	GROUPD	CAPE TOWN		GEOBOBO	GEORGE	BOBONONG
										GDDUR	GROUPD	DURBAN		GEOFRANS	GEORGE	FRANCIS TOWN
										GDEL	GROUPD	EAST LONDON		GEOGABS	GEORGE	GABORONE
										GDERM	GROUPD	ERMELO		GEOGAN	GEORGE	GANTSI
										GEBETH	GROUPE	BETHLEHEM		GHOPEBETH	GOOD HOPE	BETHLEHEM
										GEBLOEM	GROUPE	BLOEMFONTEIN		GHOPEBLOEM	GOOD HOPE	BLOEMFONTEIN
										GECAPE	GROUPE	CAPE TOWN		GHOPECAPE	GOOD HOPE	CAPE TOWN
										GEDUR	GROUPE	DURBAN		GHOPEDUR	GOOD HOPE	DURBAN
										GEEL	GROUPE	EAST LONDON		GHOPEEL	GOOD HOPE	EAST LONDON
										GEERM	GROUPE	ERMELO		GHOPEERM	GOOD HOPE	ERMELO
										GEOBB	GEORGE	BUTHA BUTHE		GHOPEGEO	GOOD HOPE	GEORGE
										GEOFRANS	GEORGE	FRANCIS TOWN		HLOBETH	HLOTSE	BETHLEHEM
										GEOGA	GEORGE	GROUPA		HLOBLOEM	HLOTSE	BLOEMFONTEIN
										GEOGABS	GEORGE	GABORONE		HLOCAPE	HLOTSE	CAPE TOWN
										GEOGB	GEORGE	GROUPB		HLODUR	HLOTSE	DURBAN
										GEOGC	GEORGE	GROUPC		HLOEL	HLOTSE	EAST LONDON
										GEOGD	GEORGE	GROUPD		HLOERM	HLOTSE	ERMELO
										GEOGE	GEORGE	GROUPE		HLOGEO	HLOTSE	GEORGE
										HLOBETH	HLOTSE	BETHLEHEM		JWANBETH	JWANENG	BETHLEHEM
										HLOBLOEM	HLOTSE	BLOEMFONTEIN		JWANBLOEM	JWANENG	BLOEMFONTEIN
										HLOCAPE	HLOTSE	CAPE TOWN		JWANCAPE	JWANENG	CAPE TOWN
										HLODUR	HLOTSE	DURBAN		JWANDUR	JWANENG	DURBAN
										HLOEL	HLOTSE	EAST LONDON		JWANEL	JWANENG	EAST LONDON
										HLOERM	HLOTSE	ERMELO		JWANERM	JWANENG	ERMELO
										HLOGEO	HLOTSE	GEORGE		JWANGEO	JWANENG	GEORGE
										JWANBETH	JOANENG	BETHLEHEM		KANBETH	KANG	BETHLEHEM
										JWANBLOEM	JOANENG	BLOEMFONTEIN		KANBLOEM	KANG	BLOEMFONTEIN
										JWANCAPE	JOANENG	CAPE TOWN		KANCAPE	KANG	CAPE TOWN
										JWANDUR	JOANENG	DURBAN		KANDUR	KANG	DURBAN
										JWANEL	JOANENG	NELSPRUIT		KANEL	KANG	EAST LONDON
										JWANERM	JOANENG	ERMELO		KANERM	KANG	ERMELO
										JWANGEO	JOANENG	GEORGE		KANGEO	KANG	GEORGE
										KKLEBB	KLERKSDORP	BUTHA BUTHE		KANYBETH	KANYE	BETHLEHEM
										KKLEFRANS	KLERKSDORP	FRANCIS TOWN		KANYBLOEM	KANYE	BLOEMFONTEIN
										KKLEGA	KLERKSDORP	GROUPA		KANYCAPE	KANYE	CAPE TOWN
										KKLEGABS	KLERKSDORP	GABORONE		KANYDUR	KANYE	DURBAN
										KKLEGB	KLERKSDORP	GROUPB		KANYEL	KANYE	EAST LONDON
										KKLEGC	KLERKSDORP	GROUPC		KANYERM	KANYE	ERMELO
										KKLEGD	KLERKSDORP	GROUPD		KANYGEO	KANYE	GEORGE
										KKLEGE	KLERKSDORP	GROUPE		KASABETH	KASANE	BETHLEHEM
										KKLEHLO	KLERKSDORP	HLOTSE		KASABLOEM	KASANE	BLOEMFONTEIN
										KKLEJWAN	KLERKSDORP	JWANENG		KASACAPE	KASANE	CAPE TOWN
										KRONBB	KROONSTAD	BUTHA BUTHE		KASADUR	KASANE	DURBAN
										KRONFRANS	KROONSTAD	FRANCIS TOWN		KASAEL	KASANE	EAST LONDON
										KRONGA	KROONSTAD	GROUPA		KASAERM	KASANE	ERMELO
										KRONGABS	KROONSTAD	GABORONE		KASAGEO	KASANE	GEORGE
										KRONGB	KROONSTAD	GROUPB		KHAKHBETH	KHAKHEA	BETHLEHEM
										KRONGC	KROONSTAD	GROUPC		KHAKHBLOEM	KHAKHEA	BLOEMFONTEIN
										KRONGD	KROONSTAD	GROUPD		KHAKHCAPE	KHAKHEA	CAPE TOWN
										KRONGE	KROONSTAD	GROUPE		KHAKHDUR	KHAKHEA	DURBAN
										KRONHLO	KROONSTAD	HLOTSE		KHAKHEL	KHAKHEA	EAST LONDON
										KRONJWAN	KROONSTAD	JWANENG		KHAKHERM	KHAKHEA	ERMELO
										KURBB	KURUMAN	BUTHA BUTHE		KHAKHGEO	KHAKHEA	GEORGE
										KURFRANS	KURUMAN	FRANCIS TOWN		KKLEARTE	KLERKSDORP	ARTESIA
										KURGA	KURUMAN	GROUPA		KKLEBB	KLERKSDORP	BUTHA BUTHE
										KURGABS	KURUMAN	GABORONE		KKLEBOBO	KLERKSDORP	BOBONONG
										KURGB	KURUMAN	GROUPB		KKLEFRANS	KLERKSDORP	FRANCIS TOWN
										KURGC	KURUMAN	GROUPC		KKLEGABS	KLERKSDORP	GABORONE
										KURGD	KURUMAN	GROUPD		KKLEGAN	KLERKSDORP	GANTSI
										KURGE	KURUMAN	GROUPE		KKLEGHOPE	KLERKSDORP	GOOD HOPE
										KURHLO	KURUMAN	HLOTSE		KKLEHLO	KLERKSDORP	HLOTSE
										KURJWAN	KURUMAN	JWANENG		KKLEJWAN	KLERKSDORP	JWANENG
										LEJWEBB	LEJWELEPUTSWA	BUTHA BUTHE		KKLEKAN	KLERKSDORP	KANG
										LEJWEFRANS	LEJWELEPUTSWA	FRANCIS TOWN		KKLEKANY	KLERKSDORP	KANYE
										LEJWEGA	LEJWELEPUTSWA	GROUPA		KKLEKASA	KLERKSDORP	KASANE
										LEJWEGABS	LEJWELEPUTSWA	GABORONE		KKLEKHAKH	KLERKSDORP	KHAKHEA
										LEJWEGB	LEJWELEPUTSWA	GROUPB		KRONARTE	KROONSTAD	ARTESIA
										LEJWEGC	LEJWELEPUTSWA	GROUPC		KRONBB	KROONSTAD	BUTHA BUTHE
										LEJWEGD	LEJWELEPUTSWA	GROUPD		KRONBOBO	KROONSTAD	BOBONONG
										LEJWEGE	LEJWELEPUTSWA	GROUPE		KRONFRANS	KROONSTAD	FRANCIS TOWN
										LEJWEHLO	LEJWELEPUTSWA	HLOTSE		KRONGABS	KROONSTAD	GABORONE
										LEJWEJWAN	LEJWELEPUTSWA	JWANENG		KRONGAN	KROONSTAD	GANTSI
										LOBABETH	LOBATSE	BETHLEHEM		KRONGHOPE	KROONSTAD	GOOD HOPE
										LOBABLOEM	LOBATSE	BLOEMFONTEIN		KRONHLO	KROONSTAD	HLOTSE
										LOBACAPE	LOBATSE	CAPE TOWN		KRONJWAN	KROONSTAD	JWANENG
										LOBADUR	LOBATSE	DURBAN		KRONKAN	KROONSTAD	KANG
										LOBAEL	LOBATSE	EAST LONDON		KRONKANY	KROONSTAD	KANYE
										LOBAERM	LOBATSE	ERMELO		KRONKASA	KROONSTAD	KASANE
										LOBAGEO	LOBATSE	GEORGE		KRONKHAKH	KROONSTAD	KHAKHEA
										LOBAKKLE	LOBATSE	KLERKSDORP		KURARTE	KURUMAN	ARTESIA
										LOBAKRON	LOBATSE	KROONSTAD		KURBB	KURUMAN	BUTHA BUTHE
										LOBAKUR	LOBATSE	KURUMAN		KURBOBO	KURUMAN	BOBONONG
										LOBALEJWE	LOBATSE	LEJWELEPUTSWA		KURFRANS	KURUMAN	FRANCIS TOWN
										MAFBETH	MAFETENG	BETHLEHEM		KURGABS	KURUMAN	GABORONE
										MAFBLOEM	MAFETENG	BLOEMFONTEIN		KURGAN	KURUMAN	GANTSI
										MAFCAPE	MAFETENG	CAPE TOWN		KURGHOPE	KURUMAN	GOOD HOPE
										MAFDUR	MAFETENG	DURBAN		KURHLO	KURUMAN	HLOTSE
										MAFEL	MAFETENG	EAST LONDON		KURJWAN	KURUMAN	JWANENG
										MAFERM	MAFETENG	ERMELO		KURKAN	KURUMAN	KANG
										MAFGEO	MAFETENG	GEORGE		KURKANY	KURUMAN	KANYE
										MAFKKLE	MAFETENG	KLERKSDORP		KURKASA	KURUMAN	KASANE
										MAFKRON	MAFETENG	KROONSTAD		KURKHAKH	KURUMAN	KHAKHEA
										MAFKUR	MAFETENG	KURUMAN		LEJWEARTE	LEJWELEPUTSWA	ARTESIA
										MAFLEJWE	MAFETENG	LEJWELEPUTSWA		LEJWEBB	LEJWELEPUTSWA	BUTHA BUTHE
										MAUBETH	MAUN	BETHLEHEM		LEJWEBOBO	LEJWELEPUTSWA	BOBONONG
										MAUBLOEM	MAUN	BLOEMFONTEIN		LEJWEFRANS	LEJWELEPUTSWA	FRANCIS TOWN
										MAUCAPE	MAUN	CAPE TOWN		LEJWEGABS	LEJWELEPUTSWA	GABORONE
										MAUDUR	MAUN	DURBAN		LEJWEGAN	LEJWELEPUTSWA	GANTSI
										MAUEL	MAUN	EAST LONDON		LEJWEGHOPE	LEJWELEPUTSWA	GOOD HOPE
										MAUERM	MAUN	ERMELO		LEJWEHLO	LEJWELEPUTSWA	HLOTSE
										MAUGEO	MAUN	GEORGE		LEJWEJWAN	LEJWELEPUTSWA	JWANENG
										MAUKKLE	MAUN	KLERKSDORP		LEJWEKAN	LEJWELEPUTSWA	KANG
										MAUKRON	MAUN	KROONSTAD		LEJWEKANY	LEJWELEPUTSWA	KANYE
										MAUKUR	MAUN	KURUMAN		LEJWEKASA	LEJWELEPUTSWA	KASANE
										MAULEJWE	MAUN	LEJWELEPUTSWA		LEJWEKHAKH	LEJWELEPUTSWA	KHAKHEA
										MHOEKBETH	MOHALE'S HOEK	BETHLEHEM		LETHLBETH	LETLHAKANE	BETHLEHEM
										MHOEKBLOEM	MOHALE'S HOEK	BLOEMFONTEIN		LETHLBLOEM	LETLHAKANE	BLOEMFONTEIN
										MHOEKCAPE	MOHALE'S HOEK	CAPE TOWN		LETHLCAPE	LETLHAKANE	CAPE TOWN
										MHOEKDUR	MOHALE'S HOEK	DURBAN		LETHLDUR	LETLHAKANE	DURBAN
										MHOEKEL	MOHALE'S HOEK	EAST LONDON		LETHLEL	LETLHAKANE	EAST LONDON
										MHOEKERM	MOHALE'S HOEK	ERMELO		LETHLERM	LETLHAKANE	ERMELO
										MHOEKGEO	MOHALE'S HOEK	GEORGE		LETHLGEO	LETLHAKANE	GEORGE
										MHOEKKKLE	MOHALE'S HOEK	KLERKSDORP		LETHLKKLE	LETLHAKANE	KLERKSDORP
										MHOEKKRON	MOHALE'S HOEK	KROONSTAD		LETHLKRON	LETLHAKANE	KROONSTAD
										MHOEKKUR	MOHALE'S HOEK	KURUMAN		LETHLKUR	LETLHAKANE	KURUMAN
										MHOEKLEJWE	MOHALE'S HOEK	LEJWELEPUTSWA		LETHLLEJWE	LETLHAKANE	LEJWELEPUTSWA
										MOYEBETH	MOYENI	BETHLEHEM		LETLHBETH	LETLHAKENG	BETHLEHEM
										MOYEBLOEM	MOYENI	BLOEMFONTEIN		LETLHBLOEM	LETLHAKENG	BLOEMFONTEIN
										MOYECAPE	MOYENI	CAPE TOWN		LETLHCAPE	LETLHAKENG	CAPE TOWN
										MOYEDUR	MOYENI	DURBAN		LETLHDUR	LETLHAKENG	DURBAN
										MOYEEL	MOYENI	EAST LONDON		LETLHEL	LETLHAKENG	EAST LONDON
										MOYEERM	MOYENI	ERMELO		LETLHERM	LETLHAKENG	ERMELO
										MOYEGEO	MOYENI	GEORGE		LETLHGEO	LETLHAKENG	GEORGE
										MOYEKKLE	MOYENI	KLERKSDORP		LETLHKKLE	LETLHAKENG	KLERKSDORP
										MOYEKRON	MOYENI	KROONSTAD		LETLHKRON	LETLHAKENG	KROONSTAD
										MOYEKUR	MOYENI	KURUMAN		LETLHKUR	LETLHAKENG	KURUMAN
										MOYELEJWE	MOYENI	LEJWELEPUTSWA		LETLHLEJWE	LETLHAKENG	LEJWELEPUTSWA
										MSUBETH	MASERU	BETHLEHEM		LOBABETH	LOBATSE	BETHLEHEM
										MSUBLOEM	MASERU	BLOEMFONTEIN		LOBABLOEM	LOBATSE	BLOEMFONTEIN
										MSUCAPE	MASERU	CAPE TOWN		LOBACAPE	LOBATSE	CAPE TOWN
										MSUDUR	MASERU	DURBAN		LOBADUR	LOBATSE	DURBAN
										MSUEL	MASERU	EAST LONDON		LOBAEL	LOBATSE	EAST LONDON
										MSUERM	MASERU	ERMELO		LOBAERM	LOBATSE	ERMELO
										MSUGEO	MASERU	GEORGE		LOBAGEO	LOBATSE	GEORGE
										MSUKKLE	MASERU	KLERKSDORP		LOBAKKLE	LOBATSE	KLERKSDORP
										MSUKRON	MASERU	KROONSTAD		LOBAKRON	LOBATSE	KROONSTAD
										MSUKUR	MASERU	KURUMAN		LOBAKUR	LOBATSE	KURUMAN
										MSULEJWE	MASERU	LEJWELEPUTSWA		LOBALEJWE	LOBATSE	LEJWELEPUTSWA
										NELSBB	NELSPRUIT	BUTHA BUTHE		MABUBETH	MABUTSANE	BETHLEHEM
										NELSFRANS	NELSPRUIT	FRANCIS TOWN		MABUBLOEM	MABUTSANE	BLOEMFONTEIN
										NELSGA	NELSPRUIT	GROUPA		MABUCAPE	MABUTSANE	CAPE TOWN
										NELSGABS	NELSPRUIT	GABORONE		MABUDUR	MABUTSANE	DURBAN
										NELSGB	NELSPRUIT	GROUPB		MABUEL	MABUTSANE	EAST LONDON
										NELSGC	NELSPRUIT	GROUPC		MABUERM	MABUTSANE	ERMELO
										NELSGD	NELSPRUIT	GROUPD		MABUGEO	MABUTSANE	GEORGE
										NELSGE	NELSPRUIT	GROUPE		MABUKKLE	MABUTSANE	KLERKSDORP
										NELSHLO	NELSPRUIT	HLOTSE		MABUKRON	MABUTSANE	KROONSTAD
										NELSJWAN	NELSPRUIT	JWANENG		MABUKUR	MABUTSANE	KURUMAN
										NELSLOBA	NELSPRUIT	LOBATSE		MABULEJWE	MABUTSANE	LEJWELEPUTSWA
										NELSMAF	NELSPRUIT	MAFETENG		MACHBETH	MACHANENG	BETHLEHEM
										NELSMAU	NELSPRUIT	MAUNG		MACHBLOEM	MACHANENG	BLOEMFONTEIN
										NELSMHOEK	NELSPRUIT	MOHALE'S HOEK		MACHCAPE	MACHANENG	CAPE TOWN
										NELSMOYE	NELSPRUIT	MOYENI		MACHDUR	MACHANENG	DURBAN
										NELSMSU	NELSPRUIT	MASERU		MACHEL	MACHANENG	EAST LONDON
										PEBB	PORT ELIZABETH	BUTHA BUTHE		MACHERM	MACHANENG	ERMELO
										PEFRANS	PORT ELIZABETH	FRANCIS TOWN		MACHGEO	MACHANENG	GEORGE
										PEGA	PORT ELIZABETH	GROUPA		MACHKKLE	MACHANENG	KLERKSDORP
										PEGABS	PORT ELIZABETH	GABORONE		MACHKRON	MACHANENG	KROONSTAD
										PEGB	PORT ELIZABETH	GROUPB		MACHKUR	MACHANENG	KURUMAN
										PEGC	PORT ELIZABETH	GROUPC		MACHLEJWE	MACHANENG	LEJWELEPUTSWA
										PEGD	PORT ELIZABETH	GROUPD		MAFBETH	MAFETENG	BETHLEHEM
										PEGE	PORT ELIZABETH	GROUPE		MAFBLOEM	MAFETENG	BLOEMFONTEIN
										PEHLO	PORT ELIZABETH	HLOTSE		MAFCAPE	MAFETENG	CAPE TOWN
										PEJWAN	PORT ELIZABETH	JWANENG		MAFDUR	MAFETENG	DURBAN
										PELOBA	PORT ELIZABETH	LOBATSE		MAFEL	MAFETENG	EAST LONDON
										PEMAF	PORT ELIZABETH	MAFETENG		MAFERM	MAFETENG	ERMELO
										PEMAU	PORT ELIZABETH	MAUNG		MAFGEO	MAFETENG	GEORGE
										PEMHOEK	PORT ELIZABETH	MOHALE'S HOEK		MAFKKLE	MAFETENG	KLERKSDORP
										PEMOYE	PORT ELIZABETH	MOYENI		MAFKRON	MAFETENG	KROONSTAD
										PEMSU	PORT ELIZABETH	MASERU		MAFKUR	MAFETENG	KURUMAN
										PIETBB	PIETERMARITZBURG	BUTHA BUTHE		MAFLEJWE	MAFETENG	LEJWELEPUTSWA
										PIETFRANS	PIETERMARITZBURG	FRANCIS TOWN		MAHABETH	MAHALAPYE	BETHLEHEM
										PIETGA	PIETERMARITZBURG	GROUPA		MAHABLOEM	MAHALAPYE	BLOEMFONTEIN
										PIETGABS	PIETERMARITZBURG	GABORONE		MAHACAPE	MAHALAPYE	CAPE TOWN
										PIETGB	PIETERMARITZBURG	GROUPB		MAHADUR	MAHALAPYE	DURBAN
										PIETGC	PIETERMARITZBURG	GROUPC		MAHAEL	MAHALAPYE	EAST LONDON
										PIETGD	PIETERMARITZBURG	GROUPD		MAHAERM	MAHALAPYE	ERMELO
										PIETGE	PIETERMARITZBURG	GROUPE		MAHAGEO	MAHALAPYE	GEORGE
										PIETHLO	PIETERMARITZBURG	HLOTSE		MAHAKKLE	MAHALAPYE	KLERKSDORP
										PIETJWAN	PIETERMARITZBURG	JWANENG		MAHAKRON	MAHALAPYE	KROONSTAD
										PIETLOBA	PIETERMARITZBURG	LOBATSE		MAHAKUR	MAHALAPYE	KURUMAN
										PIETMAF	PIETERMARITZBURG	MAFETENG		MAHALEJWE	MAHALAPYE	LEJWELEPUTSWA
										PIETMAU	PIETERMARITZBURG	MAUNG		MALOBETH	MALOLOWANE	BETHLEHEM
										PIETMHOEK	PIETERMARITZBURG	MOHALE'S HOEK		MALOBLOEM	MALOLOWANE	BLOEMFONTEIN
										PIETMOYE	PIETERMARITZBURG	MOYENI		MALOCAPE	MALOLOWANE	CAPE TOWN
										PIETMSU	PIETERMARITZBURG	MASERU		MALODUR	MALOLOWANE	DURBAN
										POLOBB	POLOKWANE	BUTHA BUTHE		MALOEL	MALOLOWANE	EAST LONDON
										POLOFRANS	POLOKWANE	FRANCIS TOWN		MALOERM	MALOLOWANE	ERMELO
										POLOGA	POLOKWANE	GROUPA		MALOGEO	MALOLOWANE	GEORGE
										POLOGABS	POLOKWANE	GABORONE		MALOKKLE	MALOLOWANE	KLERKSDORP
										POLOGB	POLOKWANE	GROUPB		MALOKRON	MALOLOWANE	KROONSTAD
										POLOGC	POLOKWANE	GROUPC		MALOKUR	MALOLOWANE	KURUMAN
										POLOGD	POLOKWANE	GROUPD		MALOLEJWE	MALOLOWANE	LEJWELEPUTSWA
										POLOGE	POLOKWANE	GROUPE		MANKBETH	MMANKGODI	BETHLEHEM
										POLOHLO	POLOKWANE	HLOTSE		MANKBLOEM	MMANKGODI	BLOEMFONTEIN
										POLOJWAN	POLOKWANE	JWANENG		MANKCAPE	MMANKGODI	CAPE TOWN
										POLOLOBA	POLOKWANE	LOBATSE		MANKDUR	MMANKGODI	DURBAN
										POLOMAF	POLOKWANE	MAFETENG		MANKEL	MMANKGODI	EAST LONDON
										POLOMAU	POLOKWANE	MAUNG		MANKERM	MMANKGODI	ERMELO
										POLOMHOEK	POLOKWANE	MOHALE'S HOEK		MANKGEO	MMANKGODI	GEORGE
										POLOMOYE	POLOKWANE	MOYENI		MANKKKLE	MMANKGODI	KLERKSDORP
										POLOMSU	POLOKWANE	MASERU		MANKKRON	MMANKGODI	KROONSTAD
										PREBB	PRETORIA	BUTHA BUTHE		MANKKUR	MMANKGODI	KURUMAN
										PREFRANS	PRETORIA	FRANCIS TOWN		MANKLEJWE	MMANKGODI	LEJWELEPUTSWA
										PREGA	PRETORIA	GROUPA		MANYBETH	MANYANA	BETHLEHEM
										PREGABS	PRETORIA	GABORONE		MANYBLOEM	MANYANA	BLOEMFONTEIN
										PREGB	PRETORIA	GROUPB		MANYCAPE	MANYANA	CAPE TOWN
										PREGC	PRETORIA	GROUPC		MANYDUR	MANYANA	DURBAN
										PREGD	PRETORIA	GROUPD		MANYEL	MANYANA	EAST LONDON
										PREGE	PRETORIA	GROUPE		MANYERM	MANYANA	ERMELO
										PREHLO	PRETORIA	HLOTSE		MANYGEO	MANYANA	GEORGE
										PREJWAN	PRETORIA	JWANENG		MANYKKLE	MANYANA	KLERKSDORP
										PRELOBA	PRETORIA	LOBATSE		MANYKRON	MANYANA	KROONSTAD
										PREMAF	PRETORIA	MAFETENG		MANYKUR	MANYANA	KURUMAN
										PREMAU	PRETORIA	MAUNG		MANYLEJWE	MANYANA	LEJWELEPUTSWA
										PREMHOEK	PRETORIA	MOHALE'S HOEK		MASUBETH	MASUNGA	BETHLEHEM
										PREMOYE	PRETORIA	MOYENI		MASUBLOEM	MASUNGA	BLOEMFONTEIN
										PREMSU	PRETORIA	MASERU		MASUCAPE	MASUNGA	CAPE TOWN
										QUEBB	QUEENSTOWN	BUTHA BUTHE		MASUDUR	MASUNGA	DURBAN
										QUEFRANS	QUEENSTOWN	FRANCIS TOWN		MASUEL	MASUNGA	EAST LONDON
										QUEGA	QUEENSTOWN	GROUPA		MASUERM	MASUNGA	ERMELO
										QUEGABS	QUEENSTOWN	GABORONE		MASUGEO	MASUNGA	GEORGE
										QUEGB	QUEENSTOWN	GROUPB		MASUKKLE	MASUNGA	KLERKSDORP
										QUEGC	QUEENSTOWN	GROUPC		MASUKRON	MASUNGA	KROONSTAD
										QUEGD	QUEENSTOWN	GROUPD		MASUKUR	MASUNGA	KURUMAN
										QUEGE	QUEENSTOWN	GROUPE		MASULEJWE	MASUNGA	LEJWELEPUTSWA
										QUEHLO	QUEENSTOWN	HLOTSE		MATHUBETH	MMATHUBUDUKWANE	BETHLEHEM
										QUEJWAN	QUEENSTOWN	JWANENG		MATHUBLOEM	MMATHUBUDUKWANE	BLOEMFONTEIN
										QUELOBA	QUEENSTOWN	LOBATSE		MATHUCAPE	MMATHUBUDUKWANE	CAPE TOWN
										QUEMAF	QUEENSTOWN	MAFETENG		MATHUDUR	MMATHUBUDUKWANE	DURBAN
										QUEMAU	QUEENSTOWN	MAUNG		MATHUEL	MMATHUBUDUKWANE	EAST LONDON
										QUEMHOEK	QUEENSTOWN	MOHALE'S HOEK		MATHUERM	MMATHUBUDUKWANE	ERMELO
										QUEMOYE	QUEENSTOWN	MOYENI		MATHUGEO	MMATHUBUDUKWANE	GEORGE
										QUEMSU	QUEENSTOWN	MASERU		MATHUKKLE	MMATHUBUDUKWANE	KLERKSDORP
										RUSTBB	RUSTENBURG	BUTHA BUTHE		MATHUKRON	MMATHUBUDUKWANE	KROONSTAD
										RUSTFRANS	RUSTENBURG	FRANCIS TOWN		MATHUKUR	MMATHUBUDUKWANE	KURUMAN
										RUSTGA	RUSTENBURG	GROUPA		MATHULEJWE	MMATHUBUDUKWANE	LEJWELEPUTSWA
										RUSTGABS	RUSTENBURG	GABORONE		MAUBETH	MAUNG	BETHLEHEM
										RUSTGB	RUSTENBURG	GROUPB		MAUBLOEM	MAUNG	BLOEMFONTEIN
										RUSTGC	RUSTENBURG	GROUPC		MAUCAPE	MAUNG	CAPE TOWN
										RUSTGD	RUSTENBURG	GROUPD		MAUDUR	MAUNG	DURBAN
										RUSTGE	RUSTENBURG	GROUPE		MAUEL	MAUNG	EAST LONDON
										RUSTHLO	RUSTENBURG	HLOTSE		MAUERM	MAUNG	ERMELO
										RUSTJWAN	RUSTENBURG	JWANENG		MAUGEO	MAUNG	GEORGE
										RUSTLOBA	RUSTENBURG	LOBATSE		MAUKKLE	MAUNG	KLERKSDORP
										RUSTMAF	RUSTENBURG	MAFETENG		MAUKRON	MAUNG	KROONSTAD
										RUSTMAU	RUSTENBURG	MAUNG		MAUKUR	MAUNG	KURUMAN
										RUSTMHOEK	RUSTENBURG	MOHALE'S HOEK		MAULEJWE	MAUNG	LEJWELEPUTSWA
										RUSTMOYE	RUSTENBURG	MOYENI		METSIBETH	METSIMOTLHABE	BETHLEHEM
										RUSTMSU	RUSTENBURG	MASERU		METSIBLOEM	METSIMOTLHABE	BLOEMFONTEIN
										SPHIKWEBETH	SELIBE PHIKWE	BETHLEHEM		METSICAPE	METSIMOTLHABE	CAPE TOWN
										SPHIKWEBLOEM	SELIBE PHIKWE	BLOEMFONTEIN		METSIDUR	METSIMOTLHABE	DURBAN
										SPHIKWECAPE	SELIBE PHIKWE	CAPE TOWN		METSIEL	METSIMOTLHABE	EAST LONDON
										SPHIKWEDUR	SELIBE PHIKWE	DURBAN		METSIERM	METSIMOTLHABE	ERMELO
										SPHIKWEEL	SELIBE PHIKWE	EAST LONDON		METSIGEO	METSIMOTLHABE	GEORGE
										SPHIKWEERM	SELIBE PHIKWE	ERMELO		METSIKKLE	METSIMOTLHABE	KLERKSDORP
										SPHIKWEGEO	SELIBE PHIKWE	GEORGE		METSIKRON	METSIMOTLHABE	KROONSTAD
										SPHIKWEKKLE	SELIBE PHIKWE	KLERKSDORP		METSIKUR	METSIMOTLHABE	KURUMAN
										SPHIKWEKRON	SELIBE PHIKWE	KROONSTAD		METSILEJWE	METSIMOTLHABE	LEJWELEPUTSWA
										SPHIKWEKUR	SELIBE PHIKWE	KURUMAN		MHOEKBETH	MOHALE'S HOEK	BETHLEHEM
										SPHIKWELEJWE	SELIBE PHIKWE	LEJWELEPUTSWA		MHOEKBLOEM	MOHALE'S HOEK	BLOEMFONTEIN
										SPHIKWENELS	SELIBE PHIKWE	NELSPRUIT		MHOEKCAPE	MOHALE'S HOEK	CAPE TOWN
										SPHIKWEPE	SELIBE PHIKWE	PORT ELIZABETH		MHOEKDUR	MOHALE'S HOEK	DURBAN
										SPHIKWEPIET	SELIBE PHIKWE	PIETERMARITZBURG		MHOEKEL	MOHALE'S HOEK	EAST LONDON
										SPHIKWEPOLO	SELIBE PHIKWE	POLOKWANE		MHOEKERM	MOHALE'S HOEK	ERMELO
										SPHIKWEPRE	SELIBE PHIKWE	PRETORIA		MHOEKGEO	MOHALE'S HOEK	GEORGE
										SPHIKWEQUE	SELIBE PHIKWE	QUEENSTOWN		MHOEKKKLE	MOHALE'S HOEK	KLERKSDORP
										SPHIKWERUST	SELIBE PHIKWE	RUSTENBURG		MHOEKKRON	MOHALE'S HOEK	KROONSTAD
										TYBETH	TEYATEYANG	BETHLEHEM		MHOEKKUR	MOHALE'S HOEK	KURUMAN
										TYBLOEM	TEYATEYANG	BLOEMFONTEIN		MHOEKLEJWE	MOHALE'S HOEK	LEJWELEPUTSWA
										TYCAPE	TEYATEYANG	CAPE TOWN		MOCHUBETH	MOCHUDI	BETHLEHEM
										TYDUR	TEYATEYANG	DURBAN		MOCHUBLOEM	MOCHUDI	BLOEMFONTEIN
										TYEL	TEYATEYANG	EAST LONDON		MOCHUCAPE	MOCHUDI	CAPE TOWN
										TYERM	TEYATEYANG	ERMELO		MOCHUDUR	MOCHUDI	DURBAN
										TYGEO	TEYATEYANG	GEORGE		MOCHUEL	MOCHUDI	EAST LONDON
										TYKKLE	TEYATEYANG	KLERKSDORP		MOCHUERM	MOCHUDI	ERMELO
										TYKRON	TEYATEYANG	KROONSTAD		MOCHUGEO	MOCHUDI	GEORGE
										TYKUR	TEYATEYANG	KURUMAN		MOCHUKKLE	MOCHUDI	KLERKSDORP
										TYLEJWE	TEYATEYANG	LEJWELEPUTSWA		MOCHUKRON	MOCHUDI	KROONSTAD
										TYNELS	TEYATEYANG	NELSPRUIT		MOCHUKUR	MOCHUDI	KURUMAN
										TYPE	TEYATEYANG	PORT ELIZABETH		MOCHULEJWE	MOCHUDI	LEJWELEPUTSWA
										TYPIET	TEYATEYANG	PIETERMARITZBURG		MOKHBETH	MOKHOTLONG	BETHLEHEM
										TYPOLO	TEYATEYANG	POLOKWANE		MOKHBLOEM	MOKHOTLONG	BLOEMFONTEIN
										TYPRE	TEYATEYANG	PRETORIA		MOKHCAPE	MOKHOTLONG	CAPE TOWN
										TYQUE	TEYATEYANG	QUEENSTOWN		MOKHDUR	MOKHOTLONG	DURBAN
										TYRUST	TEYATEYANG	RUSTENBURG		MOKHEL	MOKHOTLONG	EAST LONDON
										VERBB	VEREENIGING	BUTHA BUTHE		MOKHERM	MOKHOTLONG	ERMELO
										VERFRANS	VEREENIGING	FRANCIS TOWN		MOKHGEO	MOKHOTLONG	GEORGE
										VERGA	VEREENIGING	GROUPA		MOKHKKLE	MOKHOTLONG	KLERKSDORP
										VERGABS	VEREENIGING	GABORONE		MOKHKRON	MOKHOTLONG	KROONSTAD
										VERGB	VEREENIGING	GROUPB		MOKHKUR	MOKHOTLONG	KURUMAN
										VERGC	VEREENIGING	GROUPC		MOKHLEJWE	MOKHOTLONG	LEJWELEPUTSWA
										VERGD	VEREENIGING	GROUPD		MOLEBETH	MOLEPOLOLE	BETHLEHEM
										VERGE	VEREENIGING	GROUPE		MOLEBLOEM	MOLEPOLOLE	BLOEMFONTEIN
										VERHLO	VEREENIGING	HLOTSE		MOLECAPE	MOLEPOLOLE	CAPE TOWN
										VERJWAN	VEREENIGING	JWANENG		MOLEDUR	MOLEPOLOLE	DURBAN
										VERLOBA	VEREENIGING	LOBATSE		MOLEEL	MOLEPOLOLE	EAST LONDON
										VERMAF	VEREENIGING	MAFETENG		MOLEERM	MOLEPOLOLE	ERMELO
										VERMAU	VEREENIGING	MAUNG		MOLEGEO	MOLEPOLOLE	GEORGE
										VERMHOEK	VEREENIGING	MOHALE'S HOEK		MOLEKKLE	MOLEPOLOLE	KLERKSDORP
										VERMOYE	VEREENIGING	MOYENI		MOLEKRON	MOLEPOLOLE	KROONSTAD
										VERMSU	VEREENIGING	MASERU		MOLEKUR	MOLEPOLOLE	KURUMAN
										VERSPHIKWE	VEREENIGING	SELIBE PHIKWE		MOLELEJWE	MOLEPOLOLE	LEJWELEPUTSWA
										VERTY	VEREENIGING	TEYATEYANG		MOYEBETH	MOYENI	BETHLEHEM
														MOYEBLOEM	MOYENI	BLOEMFONTEIN
														MOYECAPE	MOYENI	CAPE TOWN
														MOYEDUR	MOYENI	DURBAN
														MOYEEL	MOYENI	EAST LONDON
														MOYEERM	MOYENI	ERMELO
														MOYEGEO	MOYENI	GEORGE
														MOYEKKLE	MOYENI	KLERKSDORP
														MOYEKRON	MOYENI	KROONSTAD
														MOYEKUR	MOYENI	KURUMAN
														MOYELEJWE	MOYENI	LEJWELEPUTSWA
														MSUBETH	MASERU	BETHLEHEM
														MSUBLOEM	MASERU	BLOEMFONTEIN
														MSUCAPE	MASERU	CAPE TOWN
														MSUDUR	MASERU	DURBAN
														MSUEL	MASERU	EAST LONDON
														MSUERM	MASERU	ERMELO
														MSUGEO	MASERU	GEORGE
														MSUKKLE	MASERU	KLERKSDORP
														MSUKRON	MASERU	KROONSTAD
														MSUKUR	MASERU	KURUMAN
														MSULEJWE	MASERU	LEJWELEPUTSWA
														NATBETH	NATA	BETHLEHEM
														NATBLOEM	NATA	BLOEMFONTEIN
														NATCAPE	NATA	CAPE TOWN
														NATDUR	NATA	DURBAN
														NATEL	NATA	EAST LONDON
														NATERM	NATA	ERMELO
														NATGEO	NATA	GEORGE
														NATKKLE	NATA	KLERKSDORP
														NATKRON	NATA	KROONSTAD
														NATKUR	NATA	KURUMAN
														NATLEJWE	NATA	LEJWELEPUTSWA
														NELSARTE	NELSPRIUT	ARTESIA
														NELSBB	NELSPRIUT	BUTHA BUTHE
														NELSBOBO	NELSPRIUT	BOBONONG
														NELSFRANS	NELSPRIUT	FRANCIS TOWN
														NELSGABS	NELSPRIUT	GABORONE
														NELSGAN	NELSPRIUT	GANTSI
														NELSGHOPE	NELSPRIUT	GOOD HOPE
														NELSHLO	NELSPRIUT	HLOTSE
														NELSJWAN	NELSPRIUT	JWANENG
														NELSKAN	NELSPRIUT	KANG
														NELSKANY	NELSPRIUT	KANYE
														NELSKASA	NELSPRIUT	KASANE
														NELSKHAKH	NELSPRIUT	KHAKHEA
														NELSLETHL	NELSPRIUT	LEHLAKANE
														NELSLETLH	NELSPRIUT	LETLHAKENG
														NELSLOBA	NELSPRIUT	LOBATSE
														NELSMABU	NELSPRIUT	MABUTSANE
														NELSMACH	NELSPRIUT	MACHANENG
														NELSMAF	NELSPRIUT	MAFETENG
														NELSMAHA	NELSPRIUT	MAHALAPYE
														NELSMALO	NELSPRIUT	MALOLOWANE
														NELSMANK	NELSPRIUT	MMANKGODI
														NELSMANY	NELSPRIUT	MANYANA
														NELSMASU	NELSPRIUT	MASUNGA
														NELSMATHU	NELSPRIUT	MMATHUBUDUKWANE
														NELSMAU	NELSPRIUT	MAUNG
														NELSMETSI	NELSPRIUT	METSIMOTLHABE
														NELSMHOEK	NELSPRIUT	MOHALE'S HOEK
														NELSMOCHU	NELSPRIUT	MOCHUDI
														NELSMOKH	NELSPRIUT	MOKHOTLONG
														NELSMOLE	NELSPRIUT	MOLEPOLOLE
														NELSMOYE	NELSPRIUT	MOYENI
														NELSMSU	NELSPRIUT	MASERU
														NELSNAT	NELSPRIUT	NATA
														OTSBETH	OTSE	BETHLEHEM
														OTSBLOEM	OTSE	BLOEMFONTEIN
														OTSCAPE	OTSE	CAPE TOWN
														OTSDUR	OTSE	DURBAN
														OTSEL	OTSE	EAST LONDON
														OTSERM	OTSE	ERMELO
														OTSGEO	OTSE	GEORGE
														OTSKKLE	OTSE	KLERKSDORP
														OTSKRON	OTSE	KROONSTAD
														OTSKUR	OTSE	KURUMAN
														OTSLEJWE	OTSE	LEJWELEPUTSWA
														OTSNELS	OTSE	NELSPRIUT
														PALABETH	PALAPYE	BETHLEHEM
														PALABLOEM	PALAPYE	BLOEMFONTEIN
														PALACAPE	PALAPYE	CAPE TOWN
														PALADUR	PALAPYE	DURBAN
														PALAEL	PALAPYE	EAST LONDON
														PALAERM	PALAPYE	ERMELO
														PALAGEO	PALAPYE	GEORGE
														PALAKKLE	PALAPYE	KLERKSDORP
														PALAKRON	PALAPYE	KROONSTAD
														PALAKUR	PALAPYE	KURUMAN
														PALALEJWE	PALAPYE	LEJWELEPUTSWA
														PALANELS	PALAPYE	NELSPRIUT
														PANDBETH	PANDANATENGA	BETHLEHEM
														PANDBLOEM	PANDANATENGA	BLOEMFONTEIN
														PANDCAPE	PANDANATENGA	CAPE TOWN
														PANDDUR	PANDANATENGA	DURBAN
														PANDEL	PANDANATENGA	EAST LONDON
														PANDERM	PANDANATENGA	ERMELO
														PANDGEO	PANDANATENGA	GEORGE
														PANDKKLE	PANDANATENGA	KLERKSDORP
														PANDKRON	PANDANATENGA	KROONSTAD
														PANDKUR	PANDANATENGA	KURUMAN
														PANDLEJWE	PANDANATENGA	LEJWELEPUTSWA
														PANDNELS	PANDANATENGA	NELSPRIUT
														PEARTE	PORT ELIZABETH	ARTESIA
														PEBB	PORT ELIZABETH	BUTHA BUTHE
														PEBOBO	PORT ELIZABETH	BOBONONG
														PEFRANS	PORT ELIZABETH	FRANCIS TOWN
														PEGABS	PORT ELIZABETH	GABORONE
														PEGAN	PORT ELIZABETH	GANTSI
														PEGHOPE	PORT ELIZABETH	GOOD HOPE
														PEHLO	PORT ELIZABETH	HLOTSE
														PEJWAN	PORT ELIZABETH	JWANENG
														PEKAN	PORT ELIZABETH	KANG
														PEKANY	PORT ELIZABETH	KANYE
														PEKASA	PORT ELIZABETH	KASANE
														PEKHAKH	PORT ELIZABETH	KHAKHEA
														PELETHL	PORT ELIZABETH	LETLHAKANE
														PELETLH	PORT ELIZABETH	LETLHAKENG
														PELOBA	PORT ELIZABETH	LOBATSE
														PEMABU	PORT ELIZABETH	MABUTSANE
														PEMACH	PORT ELIZABETH	MACHANENG
														PEMAF	PORT ELIZABETH	MAFETENG
														PEMAHA	PORT ELIZABETH	MAHALAPYE
														PEMALO	PORT ELIZABETH	MALOLOWANE
														PEMANK	PORT ELIZABETH	MMANKGODI
														PEMANY	PORT ELIZABETH	MANYANA
														PEMASU	PORT ELIZABETH	MASUNGA
														PEMATHU	PORT ELIZABETH	MATHUBUDUKWANE
														PEMAU	PORT ELIZABETH	MAUNG
														PEMETSI	PORT ELIZABETH	METSIMOTLHABE
														PEMHOEK	PORT ELIZABETH	MOHALE'S HOEK
														PEMOCHU	PORT ELIZABETH	MOCHUDI
														PEMOKH	PORT ELIZABETH	MOKHOTLONG
														PEMOLE	PORT ELIZABETH	MOLEPOLOLE
														PEMOYE	PORT ELIZABETH	MOYENI
														PEMSU	PORT ELIZABETH	MASERU
														PENAT	PORT ELIZABETH	NATA
														PEOTS	PORT ELIZABETH	OTSE
														PEPALA	PORT ELIZABETH	PALAPYE
														PEPAND	PORT ELIZABETH	PANDANATENGA
														PIETARTE	PIETURMARIZBURG	ARTESIA
														PIETBB	PIETURMARIZBURG	BUTHA BUTHE
														PIETBOBO	PIETURMARIZBURG	BOBONONG
														PIETFRANS	PIETURMARIZBURG	FRANCIS TOWN
														PIETGABS	PIETURMARIZBURG	GABORONE
														PIETGAN	PIETURMARIZBURG	GANTSI
														PIETGHOPE	PIETURMARIZBURG	GOOD HOPE
														PIETHLO	PIETURMARIZBURG	HLOTSE
														PIETJWAN	PIETURMARIZBURG	JWANENG
														PIETKAN	PIETURMARIZBURG	KANG
														PIETKANY	PIETURMARIZBURG	KANYE
														PIETKASA	PIETURMARIZBURG	KASANE
														PIETKHAKH	PIETURMARIZBURG	KHAKHEA
														PIETLETHL	PIETURMARIZBURG	LETLHAKANE
														PIETLETLH	PIETURMARIZBURG	LETLHAKENG
														PIETLOBA	PIETURMARIZBURG	LOBATSE
														PIETMABU	PIETURMARIZBURG	MABUTSANE
														PIETMACH	PIETURMARIZBURG	MACHANENG
														PIETMAF	PIETURMARIZBURG	MAFETENG
														PIETMAHA	PIETURMARIZBURG	MAHALAPYE
														PIETMALO	PIETURMARIZBURG	MALOLOWANE
														PIETMANK	PIETURMARIZBURG	MANK
														PIETMANY	PIETURMARIZBURG	MANYANA
														PIETMASU	PIETURMARIZBURG	MASUNGA
														PIETMATHU	PIETURMARIZBURG	MATHUBUDUKWANE
														PIETMAU	PIETURMARIZBURG	MAUNG
														PIETMETSI	PIETURMARIZBURG	METSIMOTLHABE
														PIETMHOEK	PIETURMARIZBURG	MOHALE'S HOEK
														PIETMOCHU	PIETURMARIZBURG	MOCHUDI
														PIETMOKH	PIETURMARIZBURG	MOKHOTLONG
														PIETMOLE	PIETURMARIZBURG	MOLEPOLOLE
														PIETMOYE	PIETURMARIZBURG	MOYENI
														PIETMSU	PIETURMARIZBURG	MASERU
														PIETNAT	PIETURMARIZBURG	NATA
														PIETOTS	PIETURMARIZBURG	OTSE
														PIETPALA	PIETURMARIZBURG	PALAPYE
														PIETPAND	PIETURMARIZBURG	PANDANATENGA
														PITSBETH	PITSANE	BETHLEHEMBET+R523:R536HLEHEM
														PITSBLOEM	PITSANE	BLOEMFONTEIN
														PITSCAPE	PITSANE	CAPE TOWN
														PITSDUR	PITSANE	DURBAN
														PITSEL	PITSANE	EAST LONDON
														PITSERM	PITSANE	ERMELO
														PITSGEO	PITSANE	GEORGE
														PITSKKLE	PITSANE	KLERKSDORP
														PITSKRON	PITSANE	KROONSTAD
														PITSKUR	PITSANE	KURUMAN
														PITSLEJWE	PITSANE	LEJWELEPUTSWA
														PITSNELS	PITSANE	NELSPRIUT
														PITSPE	PITSANE	PORT ELIZABETH
														PITSPIET	PITSANE	PIETURMARIZBURG
														POLOARTE	POLOKWANE	ARTESIA
														POLOBB	POLOKWANE	BUTHA BUTHE
														POLOBOBO	POLOKWANE	BOBONONG
														POLOFRANS	POLOKWANE	FRANCIS TOWN
														POLOGABS	POLOKWANE	GABORONE
														POLOGAN	POLOKWANE	GANTSI
														POLOGHOPE	POLOKWANE	GOOD HOPE
														POLOHLO	POLOKWANE	HLOTSE
														POLOJWAN	POLOKWANE	JWANENG
														POLOKAN	POLOKWANE	KANG
														POLOKANY	POLOKWANE	KANYE
														POLOKASA	POLOKWANE	KASANE
														POLOKHAKH	POLOKWANE	KHAKHEA
														POLOLETHL	POLOKWANE	LETLHAKANE
														POLOLETLH	POLOKWANE	LETLHAKENG
														POLOLOBA	POLOKWANE	LOBATSE
														POLOMABU	POLOKWANE	MABUTSANE
														POLOMACH	POLOKWANE	MACHANENG
														POLOMAF	POLOKWANE	MAFETENG
														POLOMAHA	POLOKWANE	MAHALAPYE
														POLOMALO	POLOKWANE	MALOLOWANE
														POLOMANK	POLOKWANE	MMANKGODI
														POLOMANY	POLOKWANE	MANYANA
														POLOMASU	POLOKWANE	MASUNGA
														POLOMATHU	POLOKWANE	MATHUBUDUKWANE
														POLOMAU	POLOKWANE	MAUNG
														POLOMETSI	POLOKWANE	METSIMOTLHABE
														POLOMHOEK	POLOKWANE	MOHALE'S HOEK
														POLOMOCHU	POLOKWANE	MOCHUDI
														POLOMOKH	POLOKWANE	MOKHOTLONG
														POLOMOLE	POLOKWANE	MOLEPOLOLE
														POLOMOYE	POLOKWANE	MOYENI
														POLOMSU	POLOKWANE	MASERU
														POLONAT	POLOKWANE	NATA
														POLOOTS	POLOKWANE	OTSE
														POLOPALA	POLOKWANE	PALAPYE
														POLOPAND	POLOKWANE	PANDANATENGA
														POLOPITS	POLOKWANE	PITSANE
														PREARTE	PRETORIA	ARTESIA
														PREBB	PRETORIA	BUTHA BUTHE
														PREBOBO	PRETORIA	BOBONONG
														PREFRANS	PRETORIA	FRANCIS TOWN
														PREGABS	PRETORIA	GABORONE
														PREGAN	PRETORIA	GANTSI
														PREGHOPE	PRETORIA	GOOD HOPE
														PREHLO	PRETORIA	HLOTSE
														PREJWAN	PRETORIA	JWANENG
														PREKAN	PRETORIA	KANG
														PREKANY	PRETORIA	KANYE
														PREKASA	PRETORIA	KASANE
														PREKHAKH	PRETORIA	KHAKHEA
														PRELETHL	PRETORIA	LETLHAKANE
														PRELETLH	PRETORIA	LETLHAKENG
														PRELOBA	PRETORIA	LOBATSE
														PREMABU	PRETORIA	MABUTSANE
														PREMACH	PRETORIA	MACHANENG
														PREMAF	PRETORIA	MAFETENG
														PREMAHA	PRETORIA	MAHALAPYE
														PREMALO	PRETORIA	MALOLOWANE
														PREMANK	PRETORIA	MANK
														PREMANY	PRETORIA	MANYANA
														PREMASU	PRETORIA	MASUNGA
														PREMATHU	PRETORIA	MATHUBUDUKWANE
														PREMAU	PRETORIA	MAUNG
														PREMETSI	PRETORIA	METSIMOTLHABE
														PREMHOEK	PRETORIA	MOHALE'S HOEK
														PREMOCHU	PRETORIA	MOCHUDI
														PREMOKH	PRETORIA	MOKHOTLONG
														PREMOLE	PRETORIA	MOLEPOLOLE
														PREMOYE	PRETORIA	MOYENI
														PREMSU	PRETORIA	MASERU
														PRENAT	PRETORIA	NATA
														PREOTS	PRETORIA	OTSE
														PREPALA	PRETORIA	PALAPYE
														PREPAND	PRETORIA	PANDANATENGA
														PREPITS	PRETORIA	PITSANE
														QNECKBETH	QACHA'S NECK	BETHLEHEM
														QNECKBLOEM	QACHA'S NECK	BLOEMFONTEIN
														QNECKCAPE	QACHA'S NECK	CAPE TOWN
														QNECKDUR	QACHA'S NECK	DURBAN
														QNECKEL	QACHA'S NECK	EAST LONDON
														QNECKERM	QACHA'S NECK	ERMELO
														QNECKGEO	QACHA'S NECK	GEORGE
														QNECKKKLE	QACHA'S NECK	KLERKSDORP
														QNECKKRON	QACHA'S NECK	KROONSTAD
														QNECKKUR	QACHA'S NECK	KURUMAN
														QNECKLEJWE	QACHA'S NECK	LEJWELEPUTSWA
														QNECKNELS	QACHA'S NECK	NELSPRIUT
														QNECKPE	QACHA'S NECK	PORT ELIZABETH
														QNECKPIET	QACHA'S NECK	PIETURMARIZBURG
														QNECKPOLO	QACHA'S NECK	POLOKWANE
														QNECKPRE	QACHA'S NECK	PRETORIA
														QUEARTE	QUEENSTOWN	ARTESIA
														QUEBB	QUEENSTOWN	BUTHA BUTHE
														QUEBOBO	QUEENSTOWN	BOBONONG
														QUEFRANS	QUEENSTOWN	FRANCIS TOWN
														QUEGABS	QUEENSTOWN	GABORONE
														QUEGAN	QUEENSTOWN	GANTSI
														QUEGHOPE	QUEENSTOWN	GOOD HOPE
														QUEHLO	QUEENSTOWN	HLOTSE
														QUEJWAN	QUEENSTOWN	JWANENG
														QUEKAN	QUEENSTOWN	KANG
														QUEKANY	QUEENSTOWN	KANYE
														QUEKASA	QUEENSTOWN	KASANE
														QUEKHAKH	QUEENSTOWN	KHAKHEA
														QUELETHL	QUEENSTOWN	LETLHAKANE
														QUELETLH	QUEENSTOWN	LETLHAKENG
														QUELOBA	QUEENSTOWN	LOBATSE
														QUEMABU	QUEENSTOWN	MABUTSANE
														QUEMACH	QUEENSTOWN	MACHANENG
														QUEMAF	QUEENSTOWN	MAFETENG
														QUEMAHA	QUEENSTOWN	MAHALAPYE
														QUEMALO	QUEENSTOWN	MALOLOWANE
														QUEMANK	QUEENSTOWN	MANK
														QUEMANY	QUEENSTOWN	MANYANA
														QUEMASU	QUEENSTOWN	MASUNGA
														QUEMATHU	QUEENSTOWN	MATHUBUDUKWANE
														QUEMAU	QUEENSTOWN	MAUNG
														QUEMETSI	QUEENSTOWN	METSIMOTLHABE
														QUEMHOEK	QUEENSTOWN	MOHALE'S HOEK
														QUEMOCHU	QUEENSTOWN	MOCHUDI
														QUEMOKH	QUEENSTOWN	MOKHOTLONG
														QUEMOLE	QUEENSTOWN	MOLEPOLOLE
														QUEMOYE	QUEENSTOWN	MOYENI
														QUEMSU	QUEENSTOWN	MASERU
														QUENAT	QUEENSTOWN	NATA
														QUEOTS	QUEENSTOWN	OTSE
														QUEPALA	QUEENSTOWN	PALAPYE
														QUEPAND	QUEENSTOWN	PANDANATENGA
														QUEPITS	QUEENSTOWN	PITSANE
														QUEQNECK	QUEENSTOWN	QACHA'S NECK
														RAKOBETH	RAKOPS	BETHLEHEM
														RAKOBLOEM	RAKOPS	BLOEMFONTEIN
														RAKOCAPE	RAKOPS	CAPE TOWN
														RAKODUR	RAKOPS	DURBAN
														RAKOEL	RAKOPS	EAST LONDON
														RAKOERM	RAKOPS	ERMELO
														RAKOGEO	RAKOPS	GEORGE
														RAKOKKLE	RAKOPS	KLERKSDORP
														RAKOKRON	RAKOPS	KROONSTAD
														RAKOKUR	RAKOPS	KURUMAN
														RAKOLEJWE	RAKOPS	LEJWELEPUTSWA
														RAKONELS	RAKOPS	NELSPRIUT
														RAKOPE	RAKOPS	PORT ELIZABETH
														RAKOPIET	RAKOPS	PIETURMARIZBURG
														RAKOPOLO	RAKOPS	POLOKWANE
														RAKOPRE	RAKOPS	PRETORIA
														RAKOQUE	RAKOPS	QUEENSTOWN
														RAMOBETH	RAMOTSWA	BETHLEHEM
														RAMOBLOEM	RAMOTSWA	BLOEMFONTEIN
														RAMOCAPE	RAMOTSWA	CAPE TOWN
														RAMODUR	RAMOTSWA	DURBAN
														RAMOEL	RAMOTSWA	EAST LONDON
														RAMOERM	RAMOTSWA	ERMELO
														RAMOGEO	RAMOTSWA	GEORGE
														RAMOKKLE	RAMOTSWA	KLERKSDORP
														RAMOKRON	RAMOTSWA	KROONSTAD
														RAMOKUR	RAMOTSWA	KURUMAN
														RAMOLEJWE	RAMOTSWA	LEJWELEPUTSWA
														RAMONELS	RAMOTSWA	NELSPRIUT
														RAMOPE	RAMOTSWA	PORT ELIZABETH
														RAMOPIET	RAMOTSWA	PIETURMARIZBURG
														RAMOPOLO	RAMOTSWA	POLOKWANE
														RAMOPRE	RAMOTSWA	PRETORIA
														RAMOQUE	RAMOTSWA	QUEENSTOWN
														RATHBETH	RATHOLO	BETHLEHEM
														RATHBLOEM	RATHOLO	BLOEMFONTEIN
														RATHCAPE	RATHOLO	CAPE TOWN
														RATHDUR	RATHOLO	DURBAN
														RATHEL	RATHOLO	EAST LONDON
														RATHERM	RATHOLO	ERMELO
														RATHGEO	RATHOLO	GEORGE
														RATHKKLE	RATHOLO	KLERKSDORP
														RATHKRON	RATHOLO	KROONSTAD
														RATHKUR	RATHOLO	KURUMAN
														RATHLEJWE	RATHOLO	LEJWELEPUTSWA
														RATHNELS	RATHOLO	NELSPRIUT
														RATHPE	RATHOLO	PORT ELIZABETH
														RATHPIET	RATHOLO	PIETURMARIZBURG
														RATHPOLO	RATHOLO	POLOKWANE
														RATHPRE	RATHOLO	PRETORIA
														RATHQUE	RATHOLO	QUEENSTOWN
														RUSTARTE	RUSTERNBURG	ARTESIA
														RUSTBB	RUSTERNBURG	BUTHA BUTHE
														RUSTBOBO	RUSTERNBURG	BOBONONG
														RUSTFRANS	RUSTERNBURG	FRANCIS TOWN
														RUSTGABS	RUSTERNBURG	GABORONE
														RUSTGAN	RUSTERNBURG	GANTSI
														RUSTGHOPE	RUSTERNBURG	GOOD HOPE
														RUSTHLO	RUSTERNBURG	HLOTSE
														RUSTJWAN	RUSTERNBURG	JWANENG
														RUSTKAN	RUSTERNBURG	KANG
														RUSTKANY	RUSTERNBURG	KANYE
														RUSTKASA	RUSTERNBURG	KASANE
														RUSTKHAKH	RUSTERNBURG	KHAKHEA
														RUSTLETHL	RUSTERNBURG	LETLHAKANE
														RUSTLETLH	RUSTERNBURG	LETLHAKENG
														RUSTLOBA	RUSTERNBURG	LOBATSE
														RUSTMABU	RUSTERNBURG	MABUTSANE
														RUSTMACH	RUSTERNBURG	MACHANENG
														RUSTMAF	RUSTERNBURG	MAFETENG
														RUSTMAHA	RUSTERNBURG	MAHALAPYE
														RUSTMALO	RUSTERNBURG	MALOLOWANE
														RUSTMANK	RUSTERNBURG	MANK
														RUSTMANY	RUSTERNBURG	MANYANA
														RUSTMASU	RUSTERNBURG	MASUNGA
														RUSTMATHU	RUSTERNBURG	MATHUBUDUKWANE
														RUSTMAU	RUSTERNBURG	MAUNG
														RUSTMETSI	RUSTERNBURG	METSIMOTLHABE
														RUSTMHOEK	RUSTERNBURG	MOHALE'S HOEK
														RUSTMOCHU	RUSTERNBURG	MOCHUDI
														RUSTMOKH	RUSTERNBURG	MOKHOTLONG
														RUSTMOLE	RUSTERNBURG	MOLEPOLOLE
														RUSTMOYE	RUSTERNBURG	MOYENI
														RUSTMSU	RUSTERNBURG	MASERU
														RUSTNAT	RUSTERNBURG	NATA
														RUSTOTS	RUSTERNBURG	OTSE
														RUSTPALA	RUSTERNBURG	PALAPYE
														RUSTPAND	RUSTERNBURG	PANDANATENGA
														RUSTPITS	RUSTERNBURG	PITSANE
														RUSTQNECK	RUSTERNBURG	QACHA'S NECK
														RUSTRAKO	RUSTERNBURG	RAKOPS
														RUSTRAMO	RUSTERNBURG	RAMOTSWA
														RUSTRATH	RUSTERNBURG	RATHOLO
														SEFHBETH	SEFHOPHE	BETHLEHEM
														SEFHBLOEM	SEFHOPHE	BLOEMFONTEIN
														SEFHCAPE	SEFHOPHE	CAPE TOWN
														SEFHDUR	SEFHOPHE	DURBAN
														SEFHEL	SEFHOPHE	EAST LONDON
														SEFHERM	SEFHOPHE	ERMELO
														SEFHGEO	SEFHOPHE	GEORGE
														SEFHKKLE	SEFHOPHE	KLERKSDORP
														SEFHKRON	SEFHOPHE	KROONSTAD
														SEFHKUR	SEFHOPHE	KURUMAN
														SEFHLEJWE	SEFHOPHE	LEJWELEPUTSWA
														SEFHNELS	SEFHOPHE	NELSPRIUT
														SEFHPE	SEFHOPHE	PORT ELIZABETH
														SEFHPIET	SEFHOPHE	PIETURMARIZBURG
														SEFHPOLO	SEFHOPHE	POLOKWANE
														SEFHPRE	SEFHOPHE	PRETORIA
														SEFHQUE	SEFHOPHE	QUEENSTOWN
														SEFHRUST	SEFHOPHE	RUSTERNBURG
														SEHIBETH	SEHITWA	BETHLEHEM
														SEHIBLOEM	SEHITWA	BLOEMFONTEIN
														SEHICAPE	SEHITWA	CAPE TOWN
														SEHIDUR	SEHITWA	DURBAN
														SEHIEL	SEHITWA	EAST LONDON
														SEHIERM	SEHITWA	ERMELO
														SEHIGEO	SEHITWA	GEORGE
														SEHIKKLE	SEHITWA	KLERKSDORP
														SEHIKRON	SEHITWA	KROONSTAD
														SEHIKUR	SEHITWA	KURUMAN
														SEHILEJWE	SEHITWA	LEJWELEPUTSWA
														SEHINELS	SEHITWA	NELSPRIUT
														SEHIPE	SEHITWA	PORT ELIZABETH
														SEHIPIET	SEHITWA	PIETURMARIZBURG
														SEHIPOLO	SEHITWA	POLOKWANE
														SEHIPRE	SEHITWA	PRETORIA
														SEHIQUE	SEHITWA	QUEENSTOWN
														SEHIRUST	SEHITWA	RUSTERNBURG
														SEKOBETH	SEKOMA	BETHLEHEM
														SEKOBLOEM	SEKOMA	BLOEMFONTEIN
														SEKOCAPE	SEKOMA	CAPE TOWN
														SEKODUR	SEKOMA	DURBAN
														SEKOEL	SEKOMA	EAST LONDON
														SEKOERM	SEKOMA	ERMELO
														SEKOGEO	SEKOMA	GEORGE
														SEKOKKLE	SEKOMA	KLERKSDORP
														SEKOKRON	SEKOMA	KROONSTAD
														SEKOKUR	SEKOMA	KURUMAN
														SEKOLEJWE	SEKOMA	LEJWELEPUTSWA
														SEKONELS	SEKOMA	NELSPRIUT
														SEKOPE	SEKOMA	PORT ELIZABETH
														SEKOPIET	SEKOMA	PIETURMARIZBURG
														SEKOPOLO	SEKOMA	POLOKWANE
														SEKOPRE	SEKOMA	PRETORIA
														SEKOQUE	SEKOMA	QUEENSTOWN
														SEKORUST	SEKOMA	RUSTERNBURG
														SEROBETH	SEROWE	BETHLEHEM
														SEROBLOEM	SEROWE	BLOEMFONTEIN
														SEROCAPE	SEROWE	CAPE TOWN
														SERODUR	SEROWE	DURBAN
														SEROEL	SEROWE	EAST LONDON
														SEROERM	SEROWE	ERMELO
														SEROGEO	SEROWE	GEORGE
														SEROKKLE	SEROWE	KLERKSDORP
														SEROKRON	SEROWE	KROONSTAD
														SEROKUR	SEROWE	KURUMAN
														SEROLEJWE	SEROWE	LEJWELEPUTSWA
														SERONELS	SEROWE	NELSPRIUT
														SEROPE	SEROWE	PORT ELIZABETH
														SEROPIET	SEROWE	PIETURMARIZBURG
														SEROPOLO	SEROWE	POLOKWANE
														SEROPRE	SEROWE	PRETORIA
														SEROQUE	SEROWE	QUEENSTOWN
														SERORUST	SEROWE	RUSTERNBURG
														SERUBETH	SEROWE	BETHLEHEM
														SERUBLOEM	SEROWE	BLOEMFONTEIN
														SERUCAPE	SEROWE	CAPE TOWN
														SERUDUR	SEROWE	DURBAN
														SERUEL	SEROWE	EAST LONDON
														SERUERM	SEROWE	ERMELO
														SERUGEO	SEROWE	GEORGE
														SERUKKLE	SEROWE	KLERKSDORP
														SERUKRON	SEROWE	KROONSTAD
														SERUKUR	SEROWE	KURUMAN
														SERULEJWE	SEROWE	LEJWELEPUTSWA
														SERUNELS	SEROWE	NELSPRIUT
														SERUPE	SEROWE	PORT ELIZABETH
														SERUPIET	SEROWE	PIETURMARIZBURG
														SERUPOLO	SEROWE	POLOKWANE
														SERUPRE	SEROWE	PRETORIA
														SERUQUE	SEROWE	QUEENSTOWN
														SERURUST	SEROWE	RUSTERNBURG
														SIKWBETH	SIKWANE	BETHLEHEM
														SIKWBLOEM	SIKWANE	BLOEMFONTEIN
														SIKWCAPE	SIKWANE	CAPE TOWN
														SIKWDUR	SIKWANE	DURBAN
														SIKWEL	SIKWANE	EAST LONDON
														SIKWERM	SIKWANE	ERMELO
														SIKWGEO	SIKWANE	GEORGE
														SIKWKKLE	SIKWANE	KLERKSDORP
														SIKWKRON	SIKWANE	KROONSTAD
														SIKWKUR	SIKWANE	KURUMAN
														SIKWLEJWE	SIKWANE	LEJWELEPUTSWA
														SIKWNELS	SIKWANE	NELSPRIUT
														SIKWPE	SIKWANE	PORT ELIZABETH
														SIKWPIET	SIKWANE	PIETURMARIZBURG
														SIKWPOLO	SIKWANE	POLOKWANE
														SIKWPRE	SIKWANE	PRETORIA
														SIKWQUE	SIKWANE	QUEENSTOWN
														SIKWRUST	SIKWANE	RUSTERNBURG
														SPHIKWEBETH	SELIBE PHIKWE	BETHLEHEM
														SPHIKWEBLOEM	SELIBE PHIKWE	BLOEMFONTEIN
														SPHIKWECAPE	SELIBE PHIKWE	CAPE TOWN
														SPHIKWEDUR	SELIBE PHIKWE	DURBAN
														SPHIKWEEL	SELIBE PHIKWE	EAST LONDON
														SPHIKWEERM	SELIBE PHIKWE	ERMELO
														SPHIKWEGEO	SELIBE PHIKWE	GEORGE
														SPHIKWEKKLE	SELIBE PHIKWE	KLERKSDORP
														SPHIKWEKRON	SELIBE PHIKWE	KROONSTAD
														SPHIKWEKUR	SELIBE PHIKWE	KURUMAN
														SPHIKWELEJWE	SELIBE PHIKWE	LEJWELEPUTSWA
														SPHIKWENELS	SELIBE PHIKWE	NELSPRIUT
														SPHIKWEPE	SELIBE PHIKWE	PORT ELIZABETH
														SPHIKWEPIET	SELIBE PHIKWE	PIETURMARIZBURG
														SPHIKWEPOLO	SELIBE PHIKWE	POLOKWANE
														SPHIKWEPRE	SELIBE PHIKWE	PRETORIA
														SPHIKWEQUE	SELIBE PHIKWE	QUEENSTOWN
														SPHIKWERUST	SELIBE PHIKWE	RUSTERNBURG
														TONOBETH	TONOTA	BETHLEHEM
														TONOBLOEM	TONOTA	BLOEMFONTEIN
														TONOCAPE	TONOTA	CAPE TOWN
														TONODUR	TONOTA	DURBAN
														TONOEL	TONOTA	EAST LONDON
														TONOERM	TONOTA	ERMELO
														TONOGEO	TONOTA	GEORGE
														TONOKKLE	TONOTA	KLERKSDORP
														TONOKRON	TONOTA	KROONSTAD
														TONOKUR	TONOTA	KURUMAN
														TONOLEJWE	TONOTA	LEJWELEPUTSWA
														TONONELS	TONOTA	NELSPRIUT
														TONOPE	TONOTA	PORT ELIZABETH
														TONOPIET	TONOTA	PIETURMARIZBURG
														TONOPOLO	TONOTA	POLOKWANE
														TONOPRE	TONOTA	PRETORIA
														TONOQUE	TONOTA	QUEENSTOWN
														TONORUST	TONOTA	RUSTERNBURG
														TSABOBETH	TSABONG	BETHLEHEM
														TSABOBLOEM	TSABONG	BLOEMFONTEIN
														TSABOCAPE	TSABONG	CAPE TOWN
														TSABODUR	TSABONG	DURBAN
														TSABOEL	TSABONG	EAST LONDON
														TSABOERM	TSABONG	ERMELO
														TSABOGEO	TSABONG	GEORGE
														TSABOKKLE	TSABONG	KLERKSDORP
														TSABOKRON	TSABONG	KROONSTAD
														TSABOKUR	TSABONG	KURUMAN
														TSABOLEJWE	TSABONG	LEJWELEPUTSWA
														TSABONELS	TSABONG	NELSPRIUT
														TSABOPE	TSABONG	PORT ELIZABETH
														TSABOPIET	TSABONG	PIETURMARIZBURG
														TSABOPOLO	TSABONG	POLOKWANE
														TSABOPRE	TSABONG	PRETORIA
														TSABOQUE	TSABONG	QUEENSTOWN
														TSABORUST	TSABONG	RUSTERNBURG
														TSHEBETH	TSHESEBE	BETHLEHEM
														TSHEBLOEM	TSHESEBE	BLOEMFONTEIN
														TSHECAPE	TSHESEBE	CAPE TOWN
														TSHEDUR	TSHESEBE	DURBAN
														TSHEEL	TSHESEBE	EAST LONDON
														TSHEERM	TSHESEBE	ERMELO
														TSHEGEO	TSHESEBE	GEORGE
														TSHEKKLE	TSHESEBE	KLERKSDORP
														TSHEKRON	TSHESEBE	KROONSTAD
														TSHEKUR	TSHESEBE	KURUMAN
														TSHELEJWE	TSHESEBE	LEJWELEPUTSWA
														TSHENELS	TSHESEBE	NELSPRIUT
														TSHEPE	TSHESEBE	PORT ELIZABETH
														TSHEPIET	TSHESEBE	PIETURMARIZBURG
														TSHEPOLO	TSHESEBE	POLOKWANE
														TSHEPRE	TSHESEBE	PRETORIA
														TSHEQUE	TSHESEBE	QUEENSTOWN
														TSHERUST	TSHESEBE	RUSTERNBURG
														TTBETH	THABA TSEKA	BETHLEHEM
														TTBLOEM	THABA TSEKA	BLOEMFONTEIN
														TTCAPE	THABA TSEKA	CAPE TOWN
														TTDUR	THABA TSEKA	DURBAN
														TTEL	THABA TSEKA	EAST LONDON
														TTERM	THABA TSEKA	ERMELO
														TTGEO	THABA TSEKA	GEORGE
														TTKKLE	THABA TSEKA	KLERKSDORP
														TTKRON	THABA TSEKA	KROONSTAD
														TTKUR	THABA TSEKA	KURUMAN
														TTLEJWE	THABA TSEKA	LEJWELEPUTSWA
														TTNELS	THABA TSEKA	NELSPRIUT
														TTPE	THABA TSEKA	PORT ELIZABETH
														TTPIET	THABA TSEKA	PIETURMARIZBURG
														TTPOLO	THABA TSEKA	POLOKWANE
														TTPRE	THABA TSEKA	PRETORIA
														TTQUE	THABA TSEKA	QUEENSTOWN
														TTRUST	THABA TSEKA	RUSTERNBURG
														TUTUBETH	TUTUME	BETHLEHEM
														TUTUBLOEM	TUTUME	BLOEMFONTEIN
														TUTUCAPE	TUTUME	CAPE TOWN
														TUTUDUR	TUTUME	DURBAN
														TUTUEL	TUTUME	EAST LONDON
														TUTUERM	TUTUME	ERMELO
														TUTUGEO	TUTUME	GEORGE
														TUTUKKLE	TUTUME	KLERKSDORP
														TUTUKRON	TUTUME	KROONSTAD
														TUTUKUR	TUTUME	KURUMAN
														TUTULEJWE	TUTUME	LEJWELEPUTSWA
														TUTUNELS	TUTUME	NELSPRIUT
														TUTUPE	TUTUME	PORT ELIZABETH
														TUTUPIET	TUTUME	PIETURMARIZBURG
														TUTUPOLO	TUTUME	POLOKWANE
														TUTUPRE	TUTUME	PRETORIA
														TUTUQUE	TUTUME	QUEENSTOWN
														TUTURUST	TUTUME	RUSTERNBURG
														TYBETH	TEYA TEYANENG	BETHLEHEM
														TYBLOEM	TEYA TEYANENG	BLOEMFONTEIN
														TYCAPE	TEYA TEYANENG	CAPE TOWN
														TYDUR	TEYA TEYANENG	DURBAN
														TYEL	TEYA TEYANENG	EAST LONDON
														TYERM	TEYA TEYANENG	ERMELO
														TYGEO	TEYA TEYANENG	GEORGE
														TYKKLE	TEYA TEYANENG	KLERKSDORP
														TYKRON	TEYA TEYANENG	KROONSTAD
														TYKUR	TEYA TEYANENG	KURUMAN
														TYLEJWE	TEYA TEYANENG	LEJWELEPUTSWA
														TYNELS	TEYA TEYANENG	NELSPRIUT
														TYPE	TEYA TEYANENG	PORT ELIZABETH
														TYPIET	TEYA TEYANENG	PIETURMARIZBURG
														TYPOLO	TEYA TEYANENG	POLOKWANE
														TYPRE	TEYA TEYANENG	PRETORIA
														TYQUE	TEYA TEYANENG	QUEENSTOWN
														TYRUST	TEYA TEYANENG	RUSTERNBURG
														VERARTE	VEREENIGING	ARTESIA
														VERBB	VEREENIGING	BUTHA BUTHE
														VERBOBO	VEREENIGING	BOBONONG
														VERFRANS	VEREENIGING	FRANCIS TOWN
														VERGABS	VEREENIGING	GABORONE
														VERGAN	VEREENIGING	GANTSI
														VERGHOPE	VEREENIGING	GOOD HOPE
														VERHLO	VEREENIGING	HLOTSE
														VERJWAN	VEREENIGING	JWANENG
														VERKAN	VEREENIGING	KANG
														VERKANY	VEREENIGING	KANYE
														VERKASA	VEREENIGING	KASANE
														VERKHAKH	VEREENIGING	KHAKHEA
														VERLETHL	VEREENIGING	LETLHAKANE
														VERLETLH	VEREENIGING	LETLHAKENG
														VERLOBA	VEREENIGING	LOBATSE
														VERMABU	VEREENIGING	MABUTSANE
														VERMACH	VEREENIGING	MACHANENG
														VERMAF	VEREENIGING	MAFETENG
														VERMAHA	VEREENIGING	MAHALAPYE
														VERMALO	VEREENIGING	MALOLOWANE
														VERMANK	VEREENIGING	MANK
														VERMANY	VEREENIGING	MANYANA
														VERMASU	VEREENIGING	MASUNGA
														VERMATHU	VEREENIGING	MATHUBUDUKWANE
														VERMAU	VEREENIGING	MAUNG
														VERMETSI	VEREENIGING	METSIMOTLHABE
														VERMHOEK	VEREENIGING	MOHALE'S HOEK
														VERMOCHU	VEREENIGING	MOCHUDI
														VERMOKH	VEREENIGING	MOKHOTLONG
														VERMOLE	VEREENIGING	MOLEPOLOLE
														VERMOYE	VEREENIGING	MOYENI
														VERMSU	VEREENIGING	MASERU
														VERNAT	VEREENIGING	NATA
														VEROTS	VEREENIGING	OTSE
														VERPALA	VEREENIGING	PALAPYE
														VERPAND	VEREENIGING	PANDANATENGA
														VERPITS	VEREENIGING	PITSANE
														VERQNECK	VEREENIGING	QACHA'S NECK
														VERRAKO	VEREENIGING	RAKOPS
														VERRAMO	VEREENIGING	RAMOTSWA
														VERRATH	VEREENIGING	RATHOLO
														VERSEFH	VEREENIGING	SEFHOPHE
														VERSEHI	VEREENIGING	SEHITWA
														VERSEKO	VEREENIGING	SEKOMA
														VERSERO	VEREENIGING	SEROWE
														VERSERU	VEREENIGING	SERULE
														VERSIKW	VEREENIGING	SIKWANE
														VERSPHIKWE	VEREENIGING	SELIBE PHIKWE
														VERTONO	VEREENIGING	TONOTA
														VERTSABO	VEREENIGING	TSABONG
														VERTSHE	VEREENIGING	TSHESEBE
														VERTT	VEREENIGING	THABA TSEKA
														VERTUTU	VEREENIGING	TUTUME
														VERTY	VEREENIGING	TEYA TEYANENG
														WERDBETH	WERDA	BETHLEHEM
														WERDBLOEM	WERDA	BLOEMFONTEIN
														WERDCAPE	WERDA	CAPE TOWN
														WERDDUR	WERDA	DURBAN
														WERDEL	WERDA	EAST LONDON
														WERDERM	WERDA	ERMELO
														WERDGEO	WERDA	GEORGE
														WERDKKLE	WERDA	KLERKSDORP
														WERDKRON	WERDA	KROONSTAD
														WERDKUR	WERDA	KURUMAN
														WERDLEJWE	WERDA	LEJWELEPUTSWA
														WERDNELS	WERDA	NELSPRIUT
														WERDPE	WERDA	PORT ELIZABETH
														WERDPIET	WERDA	PIETURMARIZBURG
														WERDPOLO	WERDA	POLOKWANE
														WERDPRE	WERDA	PRETORIA
														WERDQUE	WERDA	QUEENSTOWN
														WERDRUST	WERDA	RUSTERNBURG
														WERDVER	WERDA	VEREENIGING

## Sheet:  PRODUCT BY TIME_PERIOD1
Productcode	2004m6	2004m7	2004m8	2004m9	2004m10	2004m11	2004m12	2005m1	2005m2	2005m3	2005m4	2005m5	2005m6	2005m7	2005m8	2005m9	2005m10	2005m11	2005m12	2006m1	2006m2	2006m3	2006m4	2006m5
12	0.179	0.166	0.164	0.150	0.143	0.137	0.135	0.143	0.136	0.152	0.112	0.103	0.115	0.114	0.122	0.174	0.196	0.199	0.210	0.223	0.229	0.259	0.292	0.207
32	0.462	0.483	0.482	0.474	0.471	0.470	0.471	0.472	0.476	0.474	0.472	0.417	0.411	0.421	0.428	0.425	0.431	0.422	0.417	0.426	0.426	0.408	0.431	0.442
71	0.109	0.122	0.106	0.105	0.120	0.101	0.120	0.094	0.093	0.126	0.117	0.097	0.100	0.096	0.139	0.106	0.117	0.114	0.124	0.123	0.121	0.079	0.053	0.083
301	0.140	0.150	0.167	0.171	0.170	0.154	0.154	0.163	0.161	0.172	0.168	0.140	0.141	0.138	0.131	0.140	0.144	0.138	0.141	0.128	0.127	0.175	0.200	0.185
471	0.265	0.283	0.290	0.285	0.278	0.282	0.286	0.294	0.269	0.271	0.293	0.272	0.286	0.291	0.318	0.314	0.318	0.303	0.310	0.304	0.275	0.275	0.300	0.303
611	0.108	0.101	0.116	0.120	0.133	0.117	0.116	0.128	0.117	0.133	0.125	0.090	0.105	0.116	0.115	0.112	0.131	0.110	0.129	0.115	0.098	0.098	0.096	0.104
812	0.134	0.124	0.154	0.137	0.147	0.132	0.130	0.140	0.128	0.136	0.132	0.107	0.117	0.117	0.133	0.111	0.101	0.101	0.107	0.107	0.110	0.083	0.069	0.091
871	0.310	0.314	0.324	0.313	0.308	0.299	0.294	0.304	0.306	0.329	0.331	0.287	0.315	0.332	0.322	0.308	0.330	0.320	0.319	0.299	0.295	0.396	0.379	0.404
941	0.216	0.219	0.239	0.245	0.238	0.239	0.228	0.239	0.221	0.243	0.237	0.156	0.179	0.168	0.158	0.167	0.172	0.173	0.163	0.168	0.201	0.164	0.178	0.194
1022	0.108	0.097	0.102	0.111	0.118	0.119	0.102	0.106	0.089	0.125	0.126	0.096	0.097	0.106	0.103	0.102	0.095	0.091	0.094	0.108	0.124	0.141	0.138	0.124
1032	0.110	0.107	0.110	0.116	0.113	0.104	0.124	0.125	0.107	0.113	0.121	0.119	0.117	0.119	0.117	0.119	0.118	0.123	0.126	0.131	0.134	0.118	0.115	0.117
1081	0.565	0.561	0.576	0.613	0.564	0.579	0.581	0.586	0.606	0.612	0.580	0.564	0.534	0.569	0.535	0.542	0.542	0.543	0.534	0.532	0.540	0.587	0.610	0.651
1501	0.343	0.256	0.254	0.235	0.281	0.233	0.252	0.238	0.232	0.244	0.275	0.191	0.221	0.239	0.254	0.250	0.236	0.237	0.241	0.263	0.269	0.614	0.527	0.589
1641	0.185	0.181	0.199	0.204	0.206	0.214	0.208	0.214	0.218	0.209	0.214	0.180	0.178	0.202	0.197	0.178	0.188	0.184	0.193	0.179	0.181	0.152	0.143	0.167
1731	0.353	0.342	0.340	0.351	0.358	0.353	0.353	0.357	0.351	0.359	0.383	0.386	0.382	0.394	0.364	0.364	0.353	0.366	0.387	0.382	0.386	0.304	0.276	0.316
2121	0.473	0.467	0.465	0.467	0.414	0.412	0.418	0.523	0.567	0.531	0.529	0.528	0.560	0.524	0.492	0.647	0.674	0.291	0.282	0.284	0.285	0.771	0.780	0.765
2182	0.251	0.239	0.269	0.274	0.240	0.239	0.240	0.247	0.243	0.247	0.245	0.221	0.227	0.236	0.237	0.212	0.210	0.200	0.195	0.205	0.213	0.229	0.228	0.226
3861	0.247	0.259	0.257	0.245	0.242	0.245	0.264	0.261	0.253	0.278	0.290	0.240	0.242	0.245	0.246	0.236	0.252	0.241	0.238	0.235	0.229	0.209	0.217	0.229

## Sheet: PRODUCT BY TIME_PERIOD2
Productcode	2007m1	2007m2	2007m3	2007m4	2007m5	2007m6	2007m7	2007m8	2007m9	2007m10	2007m11	2007m12	2008m1	2008m2	2008m3	2008m4	2008m5	2008m6	2008m7	2008m8	2008m9	2008m10	2008m11	2008m12
12	0.153	0.158	0.155	0.160	0.159	0.155	0.155	0.157	0.164	0.166	0.173	0.171	0.173	0.184	0.194	0.194	0.172	0.171	0.178	0.180	0.189	0.219	0.201	0.191
32	0.456	0.474	0.464	0.466	0.441	0.469	0.459	0.445	0.442	0.434	0.434	0.430	0.435	0.402	0.400	0.386	0.377	0.383	0.393	0.392	0.421	0.482	0.489	0.501
71	0.134	0.146	0.142	0.141	0.128	0.120	0.116	0.130	0.124	0.117	0.106	0.117	0.137	0.140	0.132	0.127	0.124	0.122	0.125	0.116	0.143	0.194	0.185	0.185
301	0.222	0.234	0.230	0.223	0.235	0.246	0.247	0.234	0.210	0.193	0.207	0.138	0.170	0.179	0.182	0.152	0.134	0.178	0.167	0.160	0.194	0.247	0.286	0.276
471	0.287	0.301	0.279	0.287	0.287	0.277	0.257	0.320	0.258	0.242	0.234	0.212	0.253	0.274	0.258	0.233	0.219	0.206	0.198	0.201	0.201	0.218	0.232	0.223
611	0.120	0.129	0.130	0.126	0.127	0.124	0.117	0.118	0.114	0.126	0.131	0.139	0.131	0.152	0.172	0.149	0.140	0.149	0.137	0.117	0.135	0.160	0.158	0.157
812	0.144	0.140	0.139	0.132	0.134	0.117	0.114	0.115	0.121	0.101	0.114	0.098	0.132	0.135	0.127	0.117	0.124	0.131	0.124	0.121	0.137	0.162	0.148	0.138
871	0.306	0.310	0.342	0.300	0.320	0.304	0.302	0.309	0.299	0.283	0.281	0.265	0.294	0.285	0.289	0.270	0.290	0.313	0.310	0.284	0.282	0.319	0.328	0.322
941	0.221	0.245	0.274	0.267	0.255	0.184	0.184	0.230	0.197	0.221	0.225	0.190	0.199	0.200	0.205	0.254	0.244	0.225	0.239	0.252	0.270	0.295	0.297	0.293
1022	0.140	0.165	0.178	0.179	0.157	0.142	0.133	0.129	0.137	0.146	0.168	0.159	0.161	0.174	0.178	0.184	0.176	0.177	0.168	0.163	0.154	0.180	0.199	0.211
1032	0.106	0.113	0.107	0.107	0.113	0.120	0.119	0.117	0.111	0.118	0.102	0.109	0.116	0.104	0.087	0.097	0.108	0.106	0.121	0.116	0.109	0.100	0.097	0.096
1081	0.244	0.225	0.273	0.261	0.249	0.255	0.232	0.227	0.231	0.269	0.301	0.304	0.299	0.296	0.255	0.274	0.285	0.291	0.369	0.347	0.345	0.318	0.270	0.269
1501	0.744	0.710	0.736	0.653	0.657	0.731	0.710	0.797	0.922	0.937	0.971	0.918	0.854	0.588	0.725	0.751	0.743	0.734	0.757	0.751	0.730	0.562	0.573	0.539
1641	0.148	0.144	0.156	0.155	0.146	0.146	0.143	0.154	0.146	0.132	0.136	0.140	0.168	0.172	0.182	0.162	0.164	0.164	0.141	0.141	0.154	0.274	0.266	0.240
1731	0.298	0.325	0.315	0.302	0.308	0.341	0.374	0.361	0.354	0.336	0.374	0.318	0.335	0.424	0.437	0.448	0.453	0.443	0.422	0.422	0.430	0.464	0.446	0.501
2121	0.437	0.445	0.433	0.459	0.500	0.469	0.438	0.462	0.468	0.461	0.403	0.397	0.383	0.438	0.427	0.374	0.382	0.413	0.406	0.392	0.383	0.388	0.372	0.368
2182	0.244	0.250	0.251	0.247	0.238	0.237	0.231	0.261	0.243	0.237	0.229	0.228	0.233	0.246	0.243	0.237	0.240	0.251	0.235	0.222	0.219	0.260	0.268	0.261
3861	0.242	0.228	0.255	0.256	0.263	0.244	0.227	0.215	0.226	0.205	0.220	0.229	0.286	0.287	0.301	0.290	0.293	0.290	0.262	0.256	0.258	0.260	0.237	0.248

## Sheet: CITY-PAIR BY PRODUCT_PERIOD1
City-pairs	1022	1032	1081	12	1501	1641	1731	2121	2182	301	32	3861	471	611	71	812	871	941
BETHBB	0.059	0.256	0.446		0.430		0.317	1.475	0.439	0.078	0.024	0.372	0.485	0.064		0.076	0.771	0.163
BLOEMBB	0.145	0.165	0.159			0.261	0.625	1.580	0.086	0.119	0.526	0.428	0.647	0.148	0.129	0.191	0.468	0.174
CAPEBB	0.133	0.250	0.226	0.313	1.607		0.312	1.496	0.065	0.043	0.025			0.126	0.056	0.079	0.845	0.244
DURBB	0.142	0.263	0.044		0.599	0.119	0.055	1.516	0.414	0.054	0.275	0.032	0.351	0.184	0.103	0.188	0.244	0.086
ELBB	0.108	0.179	0.025	0.245	0.847		0.103	1.499	0.206	0.089	0.038		0.642	0.148	0.285		0.619	0.144
ERMBB	0.043	0.298	0.355	0.070		0.118	0.357		0.217	0.128	0.079	0.051	0.616	0.082	0.095	0.060	0.541	0.110
FRANSBETH	0.113	0.032	0.535				0.086		0.641	0.337	0.847	0.241	0.349	0.153	0.119	0.103	0.785
FRANSBLOEM	0.205	0.091	0.871			0.066	0.361	1.789	0.106	0.291	0.426	0.061	0.167	0.073	0.114	0.228	0.632	0.142
FRANSCAPE		0.026	0.777	0.008	0.954		0.508	1.688	0.334	0.305	0.839	0.362	0.306	0.091	0.050	0.070		0.203
FRANSDUR	0.136	0.036	0.954	0.054	0.181	0.207	0.392	1.406	0.641	0.190	0.657	0.283	0.440	0.050	0.059	0.253	0.333	0.223
FRANSEL	0.129	0.040	1.000	0.005	0.953		0.162	1.598	0.443	0.362	0.847		0.129	0.101	0.272		0.650	0.150
FRANSERM	0.172	0.073	1.251	0.096		0.241	0.052		0.428	0.178	0.878	0.237	0.169	0.155	0.151	0.118	0.623	0.335
GABETH	0.109	0.003	0.059				0.719	1.362	0.545	0.331	0.879	0.204	0.117	0.168	0.063	0.034		0.185
GABLOEM	0.297	0.054	0.285			0.111	0.910		0.079	0.309	0.351	0.101	0.065	0.051	0.124	0.184	0.461	0.134
GABSBETH	0.092	0.052	0.525		0.677		0.087	1.382	0.554	0.300	0.854	0.134	0.222	0.146	0.068	0.060	0.620	0.191
GABSBLOEM	0.195	0.083	0.848			0.111	0.347	1.506	0.058	0.273	0.287	0.051	0.104	0.028	0.155	0.212	0.370	0.116
GABSCAPE	0.167	0.020	0.767	0.113			0.563	1.367	0.252	0.286	0.874	0.508	0.246	0.035		0.032	0.685	0.263
GABSDUR	0.173	0.041	0.998	0.127		0.073	0.468	1.029		0.157	0.558	0.408	0.354	0.035	0.068	0.213	0.227	0.174
GABSEL	0.122	0.056	0.966		1.100		0.182	1.356	0.303	0.347	0.846		0.093	0.045	0.381		0.493	0.193
GABSERM	0.079	0.060	1.185	0.126		0.110	0.040		0.343	0.174	0.788	0.363	0.091	0.138	0.092	0.067	0.484	0.209
GACAPE	0.068	0.022	0.177	0.076	1.117		0.085	1.315		0.295	0.877	0.324	0.172	0.067	0.034	0.024	0.711	0.218
GADUR	0.201	0.042	0.398	0.049	0.461	0.054		0.968	0.548	0.174	0.604	0.238	0.324	0.027	0.047	0.175	0.277	0.192
GAEL	0.207	0.050	0.453	0.082	1.251		0.499	1.358	0.308	0.338	0.845		0.026	0.061	0.276		0.501	0.159
GAERM	0.117	0.051	0.729	0.030		0.100	0.513		0.283	0.177	0.804	0.339	0.072	0.155	0.161	0.049	0.506	0.188
GBBETH	0.065	0.029	0.256				0.719	1.219	0.419	0.295	0.873	0.160	0.139	0.156	0.017	0.073	0.601	0.182
GBBLOEM	0.195	0.099	0.530			0.089	0.788	1.269	0.043	0.228	0.398	0.063	0.066	0.044	0.135	0.241	0.456	0.087
GBCAPE	0.069	0.013	0.525	0.164	1.073		0.119	1.205	0.070	0.166	0.834	0.361	0.197		0.117	0.056	0.669	0.264
GBDUR	0.169	0.033	0.738	0.121	0.383	0.052	0.249		0.479	0.086	0.594		0.300	0.043	0.059	0.185	0.188	0.156
GBEL	0.117	0.055	0.719	0.197	1.163		0.498	1.168	0.202	0.265	0.841			0.053	0.476		0.532	0.185
GBERM	0.078	0.050	1.009	0.042		0.074	0.566		0.276	0.119	0.821	0.275	0.065	0.141	0.102	0.061	0.485	0.180
GCBETH	0.091	0.033	0.491	0.282	0.872		0.064	1.308		0.256	0.931	0.191	0.217	0.184	0.100	0.102	0.665	0.060
GCBLOEM	0.129	0.078	0.836			0.104	0.391	1.446	0.091	0.202	0.321	0.028	0.057	0.078	0.081	0.265	0.428	0.099
GCCAPE	0.200	0.017	0.721	0.146	1.166		0.561	1.330	0.200	0.241	0.870	0.474	0.201	0.127	0.020	0.044	0.793	0.140
GCDUR	0.126	0.033	0.954	0.192	0.552	0.219	0.544	0.890		0.085	0.607	0.356	0.302	0.055	0.039	0.255	0.297	0.145
GCEL	0.029	0.063	0.928	0.003	1.300		0.148	1.372	0.306	0.244	0.878		0.055	0.081	0.303		0.589	0.070
GCERM	0.090	0.072	1.135	0.219		0.230	0.108		0.238	0.116	0.786	0.333	0.060	0.173	0.149	0.096	0.578	0.150
GDBETH	0.175		0.435		1.175		0.380	1.397	0.632	0.384	0.918	0.233	0.176	0.292	0.028	0.120	0.754	0.332
GDBLOEM	0.049	0.042	0.733			0.164	0.592	1.486	0.175	0.333	0.449	0.064	0.099	0.150	0.109	0.313	0.514	0.081
GDCAPE	0.285	0.062	0.712	0.018	1.258		0.581	1.269	0.272	0.343	0.937	0.550	0.263	0.239		0.169	0.834	0.422
GDDUR	0.039	0.080	0.883	0.066		0.315		0.624	0.607	0.233	0.659	0.459	0.338	0.115	0.077	0.315	0.270	0.288
GDEL		0.021	0.937	0.187	1.521		0.169	1.329	0.413	0.410	0.886		0.110	0.180	0.239		0.632
GDERM	0.185	0.107	1.170	0.049		0.340			0.457	0.195	0.906	0.318	0.092	0.233	0.121	0.174	0.597	0.338
GEBETH	0.063	0.030	0.248		1.111		0.720	1.295		0.335	0.926	0.208	0.156	0.208	0.104	0.075	0.644
GEBLOEM	0.122	0.043	0.499			0.088	0.943	1.422	0.165	0.299	0.396	0.104	0.044	0.085	0.050	0.240	0.528	0.110
GECAPE	0.174	0.036	0.497	0.022	1.402		0.063	1.322	0.334	0.318	0.915	0.357	0.165		0.015	0.054	0.762	0.390
GEDUR	0.153	0.055	0.593	0.085	1.033	0.256	0.384	0.894		0.200	0.643	0.255	0.304	0.066	0.045	0.210	0.242	0.281
GEEL		0.030	0.738	0.199	1.502		0.505	1.277	0.430		0.895		0.023		0.249		0.558	0.339
GEERM	0.068	0.089	0.920	0.080		0.273	0.804		0.433	0.157	0.846	0.277	0.041	0.187	0.155	0.070	0.550	0.326
GEOBB	0.058	0.136		0.120	1.401	0.283	0.136	1.322	0.101	0.266	0.072	0.185	0.533	0.028	0.092	0.154	0.589	0.146
GEOFRANS	0.172	0.101		0.168		0.083	0.123	1.432	0.248	0.499	0.910	0.196	0.281	0.202	0.105	0.176	0.668	0.307
GEOGA	0.127	0.106		0.184	0.829	0.116	0.532	1.244	0.144	0.418	0.872	0.318	0.154	0.226	0.088	0.144	0.545	0.253
GEOGABS	0.109	0.139		0.142	0.694	0.112	0.144	1.276	0.188	0.409	0.826	0.360	0.247	0.195	0.095	0.125	0.510	0.230
GEOGB	0.064	0.124		0.103	0.750	0.098	0.496	1.014	0.132	0.433	0.865	0.298	0.119	0.216	0.100	0.165	0.500	0.225
GEOGC	0.085	0.127		0.162	0.888	0.065	0.079	1.118	0.154	0.363	0.849	0.331	0.180	0.233	0.138	0.175	0.663	0.217
GEOGD	0.193	0.068		0.206	1.176	0.133	0.181	1.199	0.257		0.937	0.254	0.224	0.328	0.138	0.214	0.679	0.371
GEOGE	0.108	0.088		0.238	1.111	0.091	0.473	1.119	0.304		0.938	0.185	0.120	0.256	0.127	0.173	0.630	0.377
HLOBETH	0.146	0.254	0.833		0.492		0.249	1.481	0.452	0.108	0.153	0.485	0.237	0.032	0.056	0.021		0.430
HLOBLOEM	0.251	0.167	0.595			0.322	0.482	1.621	0.032	0.072	0.589	0.457	0.289	0.142	0.123	0.180	0.546	0.380
HLOCAPE	0.116	0.238	0.620	0.454	0.698		0.482	1.537	0.107	0.080	0.132	0.090	0.175	0.102	0.085	0.058	0.784	0.263
HLODUR	0.279	0.267	0.417	0.515		0.158	0.377	1.079	0.450	0.068	0.356	0.042	0.112	0.144	0.073	0.147	0.194	0.240
HLOEL		0.172	0.378	0.392	1.111		0.059	1.541	0.220	0.168	0.134				0.322		0.582
HLOERM	0.104	0.267	0.179	0.654		0.154			0.290	0.107	0.148	0.115	0.353	0.054	0.098	0.031	0.547	0.246
HLOGEO	0.166	0.117		0.216	0.598	0.314	0.066	1.376	0.163		0.094	0.203	0.246	0.085	0.098	0.126	0.603	0.158
JWANBETH	0.111	0.020	0.565	0.354			0.057	1.467	0.460	0.277	0.905	0.179	0.360	0.144	0.048	0.082	0.660	0.235
JWANBLOEM	0.329	0.089	0.900			0.103	0.302	1.572	0.139	0.259	0.340	0.101	0.217	0.055	0.085	0.227	0.378	0.233
JWANCAPE	0.055	0.020	0.760	0.260	1.011		0.622	1.405	0.113	0.321	0.908	0.324	0.314	0.079		0.011	0.777	0.284
JWANDUR	0.149	0.038	1.052	0.357	0.768	0.087	0.427	0.694	0.460	0.116	0.626	0.239	0.431	0.049	0.058	0.192	0.263	0.099
JWANEL	0.226	0.073	0.992	0.179	1.237		0.270	1.374	0.238	0.335			0.185	0.025	0.283		0.585	0.240
JWANERM	0.103	0.072	1.298	0.127		0.071			0.224	0.088	0.856	0.258	0.219	0.129	0.161	0.062	0.530	0.106
JWANGEO	0.095	0.146		0.169	0.821	0.088	0.185	1.343	0.102	0.494	0.895	0.189	0.357	0.215	0.208	0.111	0.545	0.131
KKLEBB	0.059			0.237	1.605		0.198	1.296	0.035	0.139	0.135	0.328	0.627	0.135	0.100	0.092	0.546	0.185
KKLEFRANS	0.223	0.034		0.012			0.080	1.360	0.294	0.130	0.780	0.623	0.201	0.100	0.128	0.154	0.619	0.405
KKLEGA	0.128	0.049		0.101	1.017		0.591	1.134	0.142	0.139	0.740	0.723	0.089	0.097	0.166	0.094	0.490	0.316
KKLEGABS	0.107	0.055		0.107	1.101		0.087	1.132	0.214	0.117	0.689	0.659	0.125	0.060	0.092	0.115	0.489	0.297
KKLEGB	0.082	0.016		0.184	0.938		0.581	0.916	0.162	0.130	0.712	0.581	0.106	0.093	0.138	0.114	0.490	0.255
KKLEGC	0.121	0.027		0.172	1.075		0.084	1.164	0.094	0.110	0.695	0.645	0.140	0.123	0.172	0.128	0.579	0.268
KKLEGD	0.194	0.042		0.002			0.265	1.094	0.281	0.157	0.812	0.646	0.112	0.212	0.190	0.191	0.600	0.428
KKLEGE	0.128	0.019		0.018			0.624	1.077	0.266	0.151	0.810	0.605	0.066	0.146	0.204	0.145	0.530	0.403
KKLEHLO	0.128			0.508	1.111		0.149	1.319	0.133	0.135	0.238	0.311	0.271	0.058	0.119	0.083	0.561	0.118
KKLEJWAN	0.162	0.023		0.270	0.992		0.131	1.153	0.082	0.112	0.802	0.517	0.261	0.078	0.208	0.133	0.537	0.158
KRONBB	0.033	0.229	0.211	0.404	1.323	0.462	0.296	1.650	0.674			0.296	0.586	0.133	0.186	0.077	0.496	0.196
KRONFRANS	0.028	0.014	1.198		0.944	0.120	0.039	1.842	0.967	0.263	0.811		0.215	0.142	0.217	0.053	0.601	0.158
KRONGA	0.201	0.018	0.655	0.176	1.236	0.323	0.467	1.543	0.836	0.331	0.779	0.070	0.127	0.055	0.200		0.521	0.168
KRONGABS	0.064	0.010	1.185	0.158	1.100	0.315		1.576	0.726	0.255	0.791	0.235	0.131	0.095	0.246	0.031	0.463	0.204
KRONGB	0.064	0.037	0.966	0.258		0.336	0.545	1.412	0.657	0.187	0.780		0.071	0.069	0.183	0.049	0.449	0.206
KRONGC	0.048	0.022	1.144			0.123	0.153		0.631	0.123	0.845	0.317	0.107	0.082	0.176	0.119	0.536	0.066
KRONGD	0.062	0.032	1.129	0.073	1.521	0.086	0.445	1.572	0.999	0.312	0.847	0.277	0.154	0.259	0.178	0.232	0.527
KRONGE	0.045	0.030	0.921	0.050	1.508	0.133	0.785	1.493	0.758	0.349	0.843	0.098	0.064	0.250	0.235	0.088	0.522	0.343
KRONHLO	0.135	0.220	0.165	0.702	1.111	0.531	0.020	1.691	0.691	0.040	0.214	0.290	0.277	0.117	0.227		0.490	0.404
KRONJWAN	0.137		1.194	0.347	1.196	0.343	0.045	1.648	0.609	0.295	0.752	0.036	0.244	0.152	0.209	0.012	0.486	0.233
KURBB	0.042	0.263	0.058	0.170	0.272	0.145	0.172	1.031	0.400	0.067	0.141	0.135	0.642	0.120	0.063	0.296	0.710	0.138
KURFRANS	0.119	0.028	0.926	0.119	0.383	0.186	0.314		0.721	0.316	0.783	0.292	0.166	0.101	0.085	0.325	0.761	0.147
KURGA	0.137	0.037	0.298	0.076	0.696	0.039	0.351		0.590	0.305	0.711	0.396	0.074	0.072	0.088	0.293	0.631	0.118
KURGABS	0.105	0.041	0.900	0.092	0.530	0.044	0.333	1.003	0.660	0.252	0.687	0.435	0.120	0.072	0.080	0.321	0.625	0.161
KURGB	0.068	0.016	0.658	0.058	0.603	0.048	0.292	0.748	0.506	0.228	0.732	0.368	0.072	0.077	0.070	0.287	0.595	0.118
KURGC	0.084	0.039	0.892	0.076	0.740	0.159	0.278		0.477	0.179	0.733	0.392	0.057	0.131	0.118	0.359	0.708	0.122
KURGD	0.121	0.075	0.828	0.101	0.951	0.275	0.331	0.914	0.685	0.350	0.799	0.356	0.114	0.225	0.116	0.416	0.749	0.203
KURGE	0.091	0.065	0.609	0.095		0.193	0.310	0.812	0.696	0.301	0.768	0.416	0.072	0.161	0.144	0.300	0.684	0.280
KURHLO	0.242	0.270	0.436	0.298	0.540	0.183	0.207	1.072	0.499	0.062	0.220	0.114	0.282	0.102	0.065	0.277	0.719	0.360
KURJWAN	0.165	0.033	0.929	0.073	0.641	0.043	0.417		0.435	0.233	0.778	0.321	0.181	0.093	0.167	0.238	0.677	0.147
LEJWEBB	0.066	0.260	0.248	0.446	1.105		0.288	1.062	0.267	0.101	0.034	0.122	0.694	0.091	0.022			0.235
LEJWEFRANS		0.042	1.239	0.021	0.850		0.173	1.279	0.520	0.305	0.934	0.205	0.083	0.141	0.029		0.835	0.229
LEJWEGA	0.169	0.044	0.659	0.157	1.131		0.605	1.113	0.393	0.328	0.850	0.106	0.008	0.164	0.044		0.631	0.225
LEJWEGABS	0.092	0.050	1.213	0.170	1.056		0.053	0.955	0.381	0.315	0.827	0.275	0.084		0.023		0.653	0.311
LEJWEGB	0.024	0.029	0.949	0.201			0.602	0.775	0.264	0.236	0.906	0.182	0.024	0.114	0.047		0.594	0.260
LEJWEGC	0.059	0.039	1.202	0.228	1.205		0.244	1.074	0.396	0.230		0.277	0.039	0.157			0.792	0.118
LEJWEGD	0.144	0.075	1.166	0.048	1.493		0.448	0.849	0.491		0.902	0.371	0.082	0.289	0.071		0.758
LEJWEGE	0.039	0.066	0.967	0.013			0.690	0.853	0.476			0.310		0.180	0.051		0.746	0.396
LEJWEHLO	0.198	0.263	0.168	0.515	0.809		0.229	1.144	0.298	0.115	0.164	0.094	0.311	0.091	0.047		0.742	0.306
LEJWEJWAN		0.040	1.243	0.302	1.163		0.200	0.965		0.281	0.905	0.128	0.142	0.136	0.030		0.675	0.314
LOBABETH	0.068	0.023	0.491	0.240	0.878		0.195		0.722	0.378	0.914	0.212	0.204	0.235	0.097	0.094	0.668	0.057
LOBABLOEM	0.231	0.077	0.736			0.081	0.421	1.657	0.070	0.285	0.413	0.059	0.156	0.087	0.096	0.223	0.454	0.043
LOBACAPE	0.110	0.020	0.772	0.144	1.068		0.498	1.564	0.300	0.343	0.886	0.456	0.212	0.096	0.111			0.158
LOBADUR	0.189	0.037	0.902	0.176	0.510	0.075	0.304	1.208	0.722	0.185	0.624	0.334	0.377	0.056	0.066	0.199	0.184	0.233
LOBAEL	0.151	0.063	0.969	0.090	1.302		0.060	1.468	0.367		0.871		0.065	0.092	0.274		0.571	0.121
LOBAERM	0.098	0.059	1.133	0.156		0.089			0.306	0.180	0.865	0.331	0.120	0.206	0.118	0.076	0.502	0.263
LOBAGEO	0.092	0.135		0.102	0.862	0.099	0.024	1.370	0.186	0.520	0.880	0.322	0.253	0.266	0.085	0.157	0.532	0.300
LOBAKKLE	0.106	0.042		0.145	1.302		0.070	1.244	0.191	0.138	0.764	0.584	0.133	0.161	0.182	0.127	0.494	0.325
LOBAKRON	0.111		1.152	0.270	1.302	0.304	0.046	1.710	0.686	0.266	0.860	0.109	0.156	0.089	0.160	0.002	0.411	0.122
LOBAKUR	0.108	0.032	0.887	0.032	0.698	0.053	0.246	1.153	0.602	0.317	0.772	0.343	0.150	0.153	0.089	0.311	0.653	0.181
LOBALEJWE	0.082	0.030	1.212	0.222			0.174	1.095	0.505	0.385	0.838	0.260	0.040	0.190	0.042		0.711	0.214
MAFBETH	0.088	0.267	0.987		1.045		0.125	1.415		0.136	0.022	0.537	0.389	0.036	0.057	0.058	0.785	0.343
MAFBLOEM	0.071	0.180	0.721			0.175	0.168	1.520	0.059	0.120	0.507	0.471	0.540	0.132	0.128	0.208	0.550	0.422
MAFCAPE		0.263	0.776	0.742	1.251		0.749	1.375	0.110	0.092	0.030	0.144	0.550	0.107	0.032	0.079		0.242
MAFDUR	0.089	0.293	0.559	0.557	0.983	0.032	0.532	0.694	0.456	0.034	0.260	0.038	0.208	0.151	0.051	0.155	0.272	0.209
MAFEL	0.015	0.212	0.559	0.523	1.452		0.349	1.324	0.223		0.044		0.644	0.109	0.264		0.575	0.308
MAFERM	0.075	0.307	0.207			0.056	0.064		0.328	0.094	0.058	0.141	0.573	0.037	0.135	0.060	0.560	0.197
MAFGEO	0.135	0.142		0.249		0.174	0.344		0.135	0.263	0.042	0.177	0.459	0.075	0.112	0.138	0.608	0.139
MAFKKLE	0.111	0.262		0.740	1.350		0.196	1.105	0.163	0.084	0.154	0.330	0.513	0.064	0.151	0.115	0.558	0.089
MAFKRON			0.348	0.598	1.452	0.358	0.171	1.590	0.722	0.020		0.211	0.478	0.125	0.250	0.065	0.457	0.317
MAFKUR	0.030	0.277	0.608	0.356	0.882	0.074	0.497	0.974	0.591	0.100	0.145	0.112	0.511	0.075	0.087	0.281	0.741	0.295
MAFLEJWE	0.085	0.296	0.316	0.578	1.362		0.224	0.919	0.301	0.117	0.036	0.085	0.655	0.032	0.116		0.826	0.153
MAUBETH	0.088	0.014	0.318	0.328	0.641		0.241		0.513	0.256	0.871	0.189	0.189	0.191	0.092	0.074	0.755	0.208
MAUBLOEM	0.067	0.070	0.601			0.063	0.425	1.691	0.074	0.268	0.362	0.097	0.105	0.067	0.118	0.236	0.594	0.162
MAUCAPE	0.250	0.025	0.556		0.830		0.456	1.606	0.154	0.214	0.870		0.169	0.094	0.048	0.085	0.778
MAUDUR	0.110	0.053	0.737	0.295	0.289	0.086	0.178	1.190	0.515	0.151	0.585	0.335	0.334	0.041	0.048	0.220	0.349	0.118
MAUEL	0.023	0.044	0.779	0.160	1.037		0.154	1.532		0.242	0.853		0.055	0.061	0.215		0.601	0.193
MAUERM	0.092	0.088	1.108	0.304		0.090	0.267		0.345	0.142	0.811	0.348	0.071	0.157	0.098	0.082	0.596	0.136
MAUGEO	0.114	0.121		0.104	0.641	0.075	0.089	1.378	0.164		0.866	0.388	0.246	0.216	0.087	0.145	0.636	0.154
MAUKKLE	0.118	0.022					0.092	1.316	0.233	0.107	0.724	0.628	0.138	0.130	0.140	0.105	0.584	0.231
MAUKRON	0.002	0.003	0.999		1.032		0.212	1.776	0.698	0.143	0.778	0.026	0.153	0.091	0.167	0.108	0.505	0.157
MAUKUR	0.025	0.036	0.680	0.115	0.477	0.064	0.250	1.128	0.624	0.233	0.721	0.395	0.134	0.114	0.087	0.224	0.769	0.147
MAULEJWE	0.043	0.041	1.002	0.283	0.987		0.150	1.192	0.349	0.247	0.776	0.215	0.071	0.112	0.110		0.789	0.311
MHOEKBETH	0.047	0.272	0.906	0.421	0.520		0.273		0.431	0.267		0.413	0.403	0.056	0.159	0.086	0.575	0.138
MHOEKBLOEM	0.130	0.165	0.517			0.172	0.068		0.049	0.270	0.492	0.359	0.524	0.090	0.093	0.232	0.423	0.436
MHOEKCAPE	0.144	0.260	0.689	0.408			0.625		0.089	0.251	0.072	0.143	0.384	0.044	0.066	0.118	0.609	0.162
MHOEKDUR	0.160	0.275	0.423	0.441	0.251	0.058	0.243		0.431	0.104	0.278	0.028	0.224	0.111	0.023	0.214	0.194	0.210
MHOEKEL	0.041	0.199	0.471	0.474	1.036		0.399		0.214	0.258	0.021				0.093		0.523	0.066
MHOEKERM	0.055	0.299	0.230	0.365		0.042	0.182		0.243	0.091	0.032	0.028	0.519	0.042	0.191	0.078	0.500	0.159
MHOEKGEO	0.073	0.163		0.238	0.365	0.207	0.347		0.105	0.374	0.055	0.162	0.424	0.117	0.216	0.166	0.504	0.198
MHOEKKKLE	0.102	0.272		0.389			0.316		0.097	0.059	0.109	0.321	0.485	0.036	0.213	0.114	0.465	0.111
MHOEKKRON	0.027	0.255	0.266	0.365	0.772		0.172		0.625	0.206	0.088	0.116	0.494	0.076	0.138	0.137	0.412	0.104
MHOEKKUR	0.101	0.266	0.487	0.317	0.365	0.081	0.469		0.541	0.243	0.104	0.123	0.521	0.071	0.158	0.296	0.621	0.080
MHOEKLEJWE	0.021	0.275	0.169	0.442	0.946		0.261		0.291	0.305	0.027	0.069	0.550	0.017	0.109			0.158
MOYEBETH	0.069	0.294	0.467				0.217		0.496	0.261	0.130	0.337	0.199	0.059		0.067	0.781	0.179
MOYEBLOEM	0.136	0.186	0.081			0.203	0.117		0.059	0.170	0.409	0.361	0.274	0.102	0.127	0.216	0.556	0.358
MOYECAPE		0.280	0.237	0.535			0.807		0.160	0.232	0.139	0.156	0.401	0.029			0.915	0.062
MOYEDUR	0.113	0.300	0.123	0.500	0.681	0.081	0.563		0.502	0.071	0.175	0.070	0.122	0.111	0.039	0.202	0.384	0.137
MOYEEL	0.033	0.225	0.046	0.526	1.483		0.468		0.263	0.287	0.116			0.046	0.233		0.674	0.085
MOYEERM	0.111	0.337	0.372			0.058	0.150		0.293	0.068	0.069	0.081	0.298	0.034	0.233	0.093	0.644	0.138
MOYEGEO	0.141	0.171		0.083		0.234	0.415		0.166	0.358	0.117	0.169	0.173	0.121	0.170	0.152	0.699	0.095
MOYEKKLE	0.138	0.293			1.381		0.293		0.124	0.103	0.055	0.305	0.309	0.038	0.217	0.069	0.641	0.081
MOYEKRON	0.040	0.267	0.267	0.703	1.483	0.392			0.765	0.148	0.113	0.229	0.212	0.076	0.097	0.088	0.584	0.005
MOYEKUR	0.064	0.301	0.012	0.366	0.956	0.098	0.529		0.522	0.149	0.086	0.093	0.357	0.076	0.168	0.276	0.805	0.195
MOYELEJWE	0.003	0.305	0.286		1.440		0.247			0.267	0.097	0.036	0.499	0.040	0.147		0.897	0.097
MSUBETH	0.074	0.300	0.737		0.582		0.185	1.046	0.570	0.219	0.042	0.428	0.321	0.023	0.087	0.045	0.733	0.148
MSUBLOEM	0.069	0.178	0.429			0.163	0.224	1.163	0.067	0.174	0.472	0.376	0.404	0.114	0.136	0.199	0.506	0.161
MSUCAPE	0.157	0.277	0.514	0.436			0.526	0.988	0.209	0.186	0.045		0.440	0.099	0.057	0.094	0.845	0.249
MSUDUR	0.126	0.260	0.296	0.470	0.704	0.059	0.169	0.556	0.563	0.042	0.250	0.024	0.103	0.132	0.032	0.149	0.254	0.093
MSUEL	0.022	0.201	0.291	0.445	0.954		0.336	1.572	0.330	0.212	0.029		0.545	0.104	0.187		0.597	0.165
MSUERM	0.063	0.293	0.152	0.450		0.105	0.292		0.289	0.123	0.058	0.065	0.509	0.034	0.098	0.049	0.547	0.117
MSUGEO	0.113	0.166		0.246	0.476	0.196	0.307	0.854	0.101	0.322	0.108	0.212	0.316	0.077	0.112	0.122	0.635	0.133
MSUKKLE	0.086	0.292		0.536	0.888		0.240	1.114	0.140	0.107	0.094	0.287	0.445	0.040	0.140	0.103	0.540	0.142
MSUKRON	0.044	0.268	0.070	0.499	0.954	0.500	0.256	1.233	0.708	0.254	0.008	0.209	0.406	0.080	0.146	0.032	0.553	0.205
MSUKUR	0.048	0.261	0.365	0.236	0.419	0.087	0.447	0.558	0.518	0.131	0.102	0.135	0.417	0.069	0.112	0.266	0.744	0.156
MSULEJWE	0.083	0.298	0.066	0.596	0.794		0.137	1.232		0.213	0.015	0.156		0.036	0.011		0.786	0.274
NELSBB		0.199	0.053	0.367	0.253		0.501			0.131		0.115			0.011	0.000		0.070
NELSFRANS		0.053	0.993	0.063	0.142		0.179		0.692		0.904	0.109	0.613		0.021	0.029		0.074
NELSGA		0.051	0.381	0.155	0.186		0.763			0.388	0.936	0.149	0.533		0.030	0.032		0.136
NELSGABS		0.046	0.975	0.172	0.335		0.120		0.539	0.163	0.884	0.304	0.586		0.005	0.010		0.173
NELSGB		0.062	0.702	0.211	0.409		0.726		0.435	0.253	0.807	0.182
NELSGC		0.063	0.972	0.238	0.216		0.109		0.539	0.296	0.946	0.262	0.538		0.007	0.014		0.029
NELSGD		0.024	0.896	0.058	0.488		0.266		0.618	0.446	0.908	0.335	0.582		0.031	0.042
NELSGE		0.032	0.656	0.056	0.423		1.125		0.632	0.410	0.949	0.178			0.095			0.229
NELSHLO		0.185	0.399	0.525	0.015		0.203		0.451	0.030	0.141	0.159	0.188		0.095	0.054		0.487
NELSJWAN		0.078	0.972	0.296	0.150					0.185	0.962	0.146			0.009
NELSLOBA		0.046	0.952	0.232	0.206				0.599	0.422	0.921	0.251	0.565		0.038	0.074		0.105
NELSMAF		0.210	0.567	0.662	0.703		0.080		0.456	0.004	0.023	0.206	0.153		0.096	0.034		0.433
NELSMAU		0.053	0.755	0.299	0.048		0.474		0.513	0.242	0.932	0.212	0.528			0.031		0.190
NELSMHOEK		0.211	0.434	0.455	0.105		0.419			0.507	0.031	0.056			0.143	0.038		0.072
NELSMOYE		0.236	0.100	0.643			0.072		0.509	0.123	0.175	0.062	0.003		0.162	0.022		0.119
NELSMSU		0.185	0.288	0.633	0.693		0.488		0.512	0.093	0.085	0.162	0.072		0.059	0.021		0.193
PEBB	0.325	0.249	0.369	0.298	0.269	0.208	0.165	1.152	0.404	0.078	0.124	0.203	0.598	0.033	0.029	0.163	0.449	0.330
PEFRANS	0.430	0.027	1.364	0.177	0.379	0.138	0.149	1.421	0.579	0.340	0.845	0.148	0.186	0.174	0.046	0.196	0.546	0.539
PEGA	0.211	0.033	0.835	0.165	0.732	0.053		1.116	0.479	0.299	0.754	0.284	0.117	0.196	0.051	0.153	0.398	0.469
PEGABS	0.197	0.042	1.344	0.173	0.527	0.072	0.251	1.132	0.505	0.269	0.712	0.289	0.147	0.152	0.050	0.135	0.388	0.446
PEGB	0.333	0.037	1.105	0.265		0.059	0.409	0.976	0.412	0.229	0.788	0.189	0.112	0.189	0.043	0.178	0.379	0.466
PEGC	0.277	0.030	1.326	0.242		0.139	0.299	1.109	0.463	0.238	0.778	0.263	0.122	0.206	0.081	0.189	0.477	0.424
PEGD	0.452	0.070	1.288	0.196	1.035	0.227	0.594	1.165	0.684	0.362	0.825	0.242	0.163	0.294	0.077	0.295	0.516	0.587
PEGE	0.169	0.055	1.095	0.454		0.149	0.648	1.069	0.615	0.346	0.804	0.227	0.101	0.227	0.094	0.153	0.449	0.577
PEHLO	0.380	0.242	0.003	0.316	0.300	0.247	0.114	1.247	0.373	0.082	0.192	0.181	0.301	0.041	0.030	0.130	0.467	0.138
PEJWAN	0.208	0.038	1.348	0.215	0.697	0.037	0.203	1.214	0.364	0.237	0.775	0.131	0.221	0.177	0.119	0.155	0.428	0.306
PELOBA	0.243	0.035	1.355	0.158	0.753	0.053	0.110	1.245	0.506	0.316	0.769	0.247	0.167	0.241	0.064	0.185	0.414	0.501
PEMAF	0.251	0.281	0.188	0.398	0.853	0.098	0.345		0.424	0.116	0.096	0.223	0.502	0.028	0.043	0.140	0.449	0.141
PEMAU	0.294	0.035	1.145	0.209	0.474	0.028	0.060	1.332	0.501	0.288	0.759	0.299	0.142	0.176	0.067	0.184	0.495	0.385
PEMHOEK	0.168	0.262	0.154	0.376	0.563	0.126	0.012		0.446	0.264	0.085	0.097	0.492	0.066	0.150	0.180	0.381	0.219
PEMOYE	0.030	0.297	0.414	0.548	0.892	0.147	0.336		0.512	0.160	0.035	0.114	0.191	0.074	0.140	0.185	0.553	0.187
PEMSU	0.192	0.292	0.103	0.012		0.154	0.110	0.789	0.453	0.163	0.085	0.116	0.374	0.037	0.084	0.134	0.490	0.338
PIETBB	0.024	0.260	0.128	0.158	0.272		0.100	1.516	0.109	0.032	0.045		0.544	0.062	0.184		0.590	0.283
PIETFRANS	0.026	0.040	0.867	0.178	0.383		0.389	1.737	0.379	0.328	0.832		0.293		0.090		0.615	0.252
PIETGA	0.184	0.045	0.300		0.681			1.375	0.265	0.263	0.838		0.232	0.164				0.181
PIETGABS	0.128	0.040	0.842	0.037	0.530		0.514	1.489	0.291	0.255	0.809		0.363	0.073	0.093			0.302
PIETGB	0.098	0.023	0.588		0.571		0.175	1.297	0.159	0.220	0.824		0.182	0.206	0.167		0.360	0.219
PIETGC	0.037	0.026	0.759	0.020	0.741		0.558	1.485		0.163	0.882		0.028	0.193	0.048
PIETGD	0.029	0.084	0.802	0.151	0.950		0.845	1.467	0.337		0.865		0.309	0.298	0.069		0.570	0.377
PIETGE		0.061	0.560	0.153	0.931		0.386	1.409	0.413	0.291	0.883		0.344	0.218	0.154		0.500	0.414
PIETHLO	0.151	0.267	0.502	0.426	0.329		0.398	1.589	0.172	0.044				0.023	0.114			0.141
PIETJWAN	0.171	0.049	0.851	0.087	0.641		0.801	1.589		0.219	0.850		0.335	0.177			0.542	0.277
PIETLOBA	0.117	0.048	0.762	0.025			0.364	1.628	0.318	0.331	0.927		0.222	0.185	0.138		0.438	0.160
PIETMAF	0.090	0.285	0.711	0.602	0.882		0.668		0.175	0.070	0.069			0.070	0.137		0.590	0.293
PIETMAU	0.089	0.041	0.614	0.061			0.174	1.706	0.235	0.184			0.250	0.195			0.515	0.317
PIETMHOEK	0.092	0.280	0.581	0.154			0.275		0.150	0.212	0.013		0.239	0.049	0.097		0.343	0.075
PIETMOYE		0.307	0.133	0.434	0.870		0.582		0.215	0.192	0.085			0.073	0.110		0.653	0.017
PIETMSU	0.045	0.280	0.390	0.243	0.313		0.152	1.131	0.232	0.153			0.534	0.066			0.554	0.371
POLOBB	0.033	0.246		0.289	0.445	0.202	0.325	1.110	0.147	0.135	0.112	0.210	0.681	0.065	0.107	0.057	0.636	0.112
POLOFRANS	0.130	0.039		0.122		0.119	0.093		0.304	0.147	0.848	0.113	0.170	0.161	0.108	0.116	0.697	0.311
POLOGA	0.067	0.029		0.119	0.621	0.060	0.705	1.014	0.163	0.132	0.758	0.195	0.088	0.192	0.141	0.066	0.558	0.183
POLOGABS	0.078	0.018		0.147	0.459	0.065	0.083	1.047	0.203	0.063	0.702	0.233	0.092	0.147	0.092	0.113	0.564	0.209
POLOGB	0.052	0.030		0.161	0.533	0.076	0.698	0.867	0.086	0.127	0.758	0.142	0.105	0.175	0.116	0.045	0.542	0.215
POLOGC	0.095	0.021		0.122	0.670	0.117	0.168		0.125	0.103	0.729	0.189	0.045	0.185	0.130	0.141	0.640	0.146
POLOGD	0.122	0.033		0.040	1.180	0.208	0.462		0.366	0.191	0.830	0.160	0.087	0.288	0.150	0.173	0.645	0.334
POLOGE	0.101	0.006		0.071		0.154	0.714	0.933	0.317	0.173	0.801	0.155	0.090	0.218	0.189	0.115	0.621	0.318
POLOHLO	0.194	0.228		0.360		0.260	0.268	1.148	0.148	0.142	0.173	0.251	0.328	0.024	0.111	0.080	0.625	0.177
POLOJWAN	0.107	0.023		0.119	0.826	0.054	0.068	1.086	0.118	0.093	0.794	0.094	0.238	0.160	0.191	0.070	0.600	0.090
POLOLOBA	0.069	0.026		0.152	0.435	0.075	0.200	1.197	0.234	0.165	0.800	0.166	0.131	0.223	0.106	0.109	0.596	0.251
POLOMAF	0.074	0.217		0.445		0.103	0.097	1.047	0.160	0.114	0.104	0.278	0.577	0.030	0.137	0.106	0.626	0.204
POLOMAU	0.077	0.026		0.228	0.413	0.039	0.172	1.232	0.202	0.090	0.768	0.184	0.084	0.202	0.112	0.113	0.653	0.136
POLOMHOEK	0.061			0.310	0.373	0.107	0.252		0.146	0.100	0.112	0.182	0.548	0.041	0.191	0.131	0.505	0.102
POLOMOYE	0.069	0.289		0.329	0.806	0.170	0.235		0.156	0.140	0.051	0.182	0.269	0.066	0.219	0.100	0.730	0.094
POLOMSU	0.058	0.285		0.385	0.474	0.147	0.136	0.690	0.159	0.063	0.060	0.188	0.407	0.029	0.165	0.051	0.656	0.154
PREBB	0.049	0.230	0.247	0.474	0.296	0.097	0.274	1.275	0.248	0.035	0.130	0.163	0.718	0.154	0.051	0.070	0.518	0.154
PREFRANS	0.191	0.028	1.081	0.146	0.401	0.212	0.506	1.357	0.453	0.258	0.789	0.148	0.087	0.076	0.049	0.133	0.615	0.261
PREGA	0.114	0.034	0.478	0.256	1.095	0.052	0.122	1.121	0.346	0.269	0.735	0.274	0.052	0.062	0.062	0.057	0.492	0.219
PREGABS	0.095	0.041	1.010		0.928	0.051	0.622	1.169	0.336	0.228	0.694	0.357	0.053	0.049	0.053	0.076	0.494	0.188
PREGB	0.062	0.040	0.818	0.289	1.002	0.038	0.137	0.922	0.247	0.185	0.790	0.222	0.063	0.045	0.047	0.081	0.486	0.178
PREGC	0.074	0.045	0.941		1.012	0.208	0.521	1.027	0.266	0.166	0.736	0.282	0.018	0.098	0.074	0.112	0.544	0.203
PREGD	0.165	0.051	0.971	0.124	1.030	0.301	0.364	1.131	0.516	0.304	0.807	0.284	0.049	0.156	0.077	0.192	0.578	0.276
PREGE	0.076	0.043	0.576	0.117	1.220	0.244	0.171	1.031	0.388	0.280	0.794	0.260	0.057	0.119	0.092	0.069	0.521	0.359
PREHLO	0.194	0.240	0.340	0.683	0.849	0.182	0.410	1.324	0.308	0.041	0.194	0.158	0.413	0.118	0.037	0.044	0.548	0.243
PREJWAN	0.118	0.043	0.995	0.404	0.660	0.068	0.609	1.196	0.202	0.186	0.757	0.225	0.150	0.067	0.104	0.071	0.503	0.096
PRELOBA	0.071	0.043	0.940	0.309	0.733	0.074	0.455	1.309	0.325	0.270	0.813	0.291	0.068	0.150	0.071	0.084	0.489	0.263
PREMAF	0.096	0.248	0.520	0.665	0.900	0.055	0.821	1.264	0.256	0.059	0.127	0.158	0.630	0.098	0.045	0.061	0.538	0.242
PREMAU	0.094	0.034	0.670	0.422	0.876	0.073	0.427	1.269	0.344	0.208	0.740	0.332	0.047	0.112	0.067	0.084	0.570	0.101
PREMHOEK	0.052	0.244	0.439	0.619		0.071	0.635		0.275	0.182	0.099	0.077	0.612	0.064	0.119	0.089	0.475	0.124
PREMOYE	0.092	0.259	0.246	0.674	1.181	0.090	0.761		0.293	0.115	0.065	0.068	0.354	0.084	0.149	0.067	0.647	0.189
PREMSU	0.082	0.231	0.200	0.686	0.666	0.075	0.608	1.019	0.253	0.091	0.103	0.069	0.509	0.091	0.073	0.045	0.563	0.132
QUEBB	0.148	0.164	0.061	0.539			0.101	1.631	0.173	0.100	0.095	0.160	0.699	0.097			0.820	0.233
QUEFRANS	0.100	0.091	0.910	0.088			0.220	1.838		0.393	0.788	0.487	0.127	0.069	0.060		0.802	0.229
QUEGA	0.016	0.092	0.349	0.168				1.554		0.447		0.547			0.038		0.655	0.271
QUEGABS	0.077	0.109	0.893	0.179			0.152	1.541	0.248	0.362	0.766	0.575	0.114	0.042
QUEGB	0.028	0.100	0.645	0.236			0.326		0.199	0.334	0.819	0.470	0.084	0.071			0.617	0.270
QUEGC		0.104	0.875	0.243			0.371	1.497	0.184	0.323	0.785		0.092	0.091			0.761	0.153
QUEGD		0.047	0.829				0.652	1.583	0.313			0.597	0.119	0.200	0.072		0.830	0.414
QUEGE	0.107	0.071	0.641	0.042			0.578	1.441	0.235	0.392	0.780	0.637	0.040	0.129			0.749	0.413
QUEHLO	0.091	0.141	0.453	0.556			0.183	1.698	0.171	0.137	0.236	0.156	0.240	0.104			0.738	0.207
QUEJWAN	0.040	0.125	0.916	0.315			0.242	1.608		0.338	0.824	0.444		0.054			0.744	0.303
QUELOBA	0.066	0.084	0.824	0.175			0.166	1.708	0.233	0.466	0.856	0.658	0.088		0.049		0.711	0.207
QUEMAF	0.168	0.186	0.626	0.590			0.405	1.584	0.133	0.221	0.112	0.251	0.624	0.120	0.068		0.819	0.215
QUEMAU	0.119	0.102	0.715	0.327			0.032	1.756	0.138	0.387	0.799	0.498	0.062	0.050	0.054		0.793
QUEMHOEK	0.142	0.185	0.477	0.535			0.039		0.148	0.308	0.056	0.192	0.527	0.070			0.599	0.151
QUEMOYE	0.179	0.219	0.040	0.776			0.397		0.202	0.329	0.048	0.351	0.472	0.028				0.035
QUEMSU	0.215	0.194	0.372					1.240		0.211	0.053	0.276		0.073	0.033		0.809	0.239
RUSTBB	0.100	0.261	0.068			0.869			0.413	0.060	0.101	0.167	0.560	0.166	0.063	0.293	0.621	0.107
RUSTFRANS	0.195	0.037	1.024			0.571			0.611	0.322	0.846	0.312	0.250	0.043	0.088	0.367	0.709	0.255
RUSTGA	0.080	0.036	0.427			0.706			0.484	0.314	0.753	0.359	0.133	0.060	0.093	0.305	0.577	0.239
RUSTGABS	0.145	0.033	1.005			0.694			0.528	0.256	0.717	0.474	0.171	0.041	0.078	0.312	0.587	0.205
RUSTGB	0.114	0.027	0.705			0.732			0.436	0.210	0.773	0.318	0.113	0.038	0.069	0.342	0.558	0.201
RUSTGC	0.150	0.032	0.955			0.536			0.438	0.219	0.740	0.390	0.139	0.052	0.111	0.378	0.671	0.175
RUSTGD	0.252	0.074	0.931			0.437			0.657	0.309	0.865	0.368	0.166	0.154	0.141	0.446	0.668	0.330
RUSTGE	0.128	0.063	0.676			0.507			0.601	0.336	0.817	0.366	0.086	0.095	0.155	0.341	0.613	0.316
RUSTHLO	0.055	0.265	0.362			0.924			0.462	0.064	0.169	0.199	0.259	0.116	0.077	0.293	0.643	0.189
RUSTJWAN	0.141	0.050	1.051			0.711			0.369	0.257	0.793	0.257	0.280	0.044	0.183	0.270	0.594	0.078
RUSTLOBA	0.065	0.035	0.906			0.691			0.517	0.310	0.819	0.370	0.185	0.101	0.086	0.333	0.554	0.272
RUSTMAF	0.180	0.295	0.533			0.774			0.482	0.107	0.092	0.129	0.470	0.110	0.102	0.326	0.629	0.169
RUSTMAU	0.162	0.037	0.770			0.678			0.533	0.267	0.766	0.474	0.205	0.073	0.083	0.346	0.674	0.108
RUSTMHOEK	0.071	0.278	0.389			0.780			0.449	0.241	0.070	0.164	0.437	0.075	0.151	0.344	0.544	0.152
RUSTMOYE	0.154	0.302	0.048			0.856			0.498	0.152	0.053	0.151	0.176	0.074	0.195	0.341	0.724	0.114
RUSTMSU	0.139	0.257	0.285			0.806			0.469	0.151	0.067	0.160	0.341	0.102	0.140	0.306	0.644	0.096
SPHIKWEBETH	0.080	0.122	0.108		0.814		0.214	1.418	0.511	0.209		0.318	0.181	0.139	0.012	0.061	0.704	0.104
SPHIKWEBLOEM	0.202	0.105	0.423			0.038	0.471	1.540	0.020	0.265	0.327	0.096	0.093	0.028	0.172	0.233	0.467	0.063
SPHIKWECAPE	0.099	0.163	0.345	0.146	1.019		0.418	1.337	0.172		0.878	0.331	0.199	0.032	0.101	0.101	0.733	0.313
SPHIKWEDUR	0.173	0.162	0.529	0.178		0.174	0.457	0.666	0.510	0.161	0.581	0.245	0.296	0.060	0.180	0.209	0.214	0.139
SPHIKWEEL	0.067	0.102	0.568	0.107			0.130	1.328	0.285	0.235	0.804			0.010	0.410		0.516	0.174
SPHIKWEERM	0.130	0.203	0.701	0.223		0.171	0.027		0.271	0.183	0.794	0.297	0.073	0.116	0.053	0.075	0.511	0.204
SPHIKWEGEO	0.111	0.071		0.157	0.760	0.037	0.131	1.225	0.139	0.357	0.821	0.253	0.242	0.171	0.083	0.155	0.515	0.244
SPHIKWEKKLE	0.135	0.113		0.158	1.092		0.148	0.998	0.137	0.119	0.710	0.590	0.116	0.070	0.088	0.075	0.514	0.256
SPHIKWEKRON	0.044	0.111	0.837	0.250	1.203	0.145	0.044	1.657	0.717		0.794	0.104	0.102		0.250	0.064	0.501	0.179
SPHIKWEKUR	0.150	0.194	0.513	0.079	0.650	0.093	0.225	0.967	0.541	0.268	0.710	0.387	0.100	0.082	0.036	0.241	0.666	0.081
SPHIKWELEJWE	0.053	0.170	0.798	0.222	1.104		0.331	0.938	0.364	0.173	0.837	0.112	0.049		0.053		0.747
SPHIKWENELS		0.084	0.517	0.233	0.445		0.195		0.503	0.195	0.927	0.101	0.547		0.062	0.013
SPHIKWEPE	0.336	0.169	0.962	0.226	0.647	0.087	0.213	1.181	0.452	0.290	0.736	0.184	0.126	0.157	0.076	0.172	0.420	0.485
SPHIKWEPIET	0.090	0.205	0.438	0.024	0.650		0.472	1.508	0.222	0.143	0.820			0.161	0.108			0.184
SPHIKWEPOLO	0.101	0.084		0.117	0.818	0.069	0.218	1.022	0.164	0.152	0.728	0.128	0.088	0.144	0.059	0.118	0.567	0.161
SPHIKWEPRE	0.101	0.152	0.678		1.064	0.158	0.433	1.026	0.304	0.250	0.757	0.253	0.034	0.071	0.068	0.098	0.509	0.168
SPHIKWEQUE	0.097	0.083	0.500	0.218			0.263	1.559		0.230	0.761	0.436	0.090	0.027	0.053		0.741	0.286
SPHIKWERUST	0.111	0.176	0.572			0.603			0.478	0.292	0.755	0.371	0.160	0.026	0.046	0.341	0.605	0.171
TYBETH	0.062		0.792	0.517	0.575		0.152	1.059	0.309	0.129	0.167	0.422	0.484	0.036	0.196	0.064	0.744	0.193
TYBLOEM	0.123	0.117	0.531			0.341	0.368	1.164	0.128	0.096	0.577	0.507	0.604	0.185	0.129	0.155	0.419	0.215
TYCAPE	0.147	0.197	0.575	0.502	0.547		0.426	1.072	0.009	0.080	0.193	0.140	0.373	0.137	0.117		0.800	0.217
TYDUR	0.118	0.206	0.307	0.503	0.224	0.233	0.310	0.303	0.309	0.045	0.359	0.055	0.316	0.171	0.075	0.138	0.286	0.072
TYEL		0.127	0.362	0.407	0.826		0.140	1.231	0.091	0.137	0.159		0.503	0.135	0.385		0.620	0.094
TYERM	0.096	0.229	0.143	0.492		0.179	0.126		0.155	0.163	0.113	0.142	0.593	0.070	0.135	0.046	0.547	0.082
TYGEO	0.099	0.097		0.249	0.575	0.401	0.098	0.836	0.107	0.214	0.130	0.231	0.495	0.066	0.132	0.089	0.608	0.115
TYKKLE	0.143	0.199		0.633	0.309		0.080	1.146	0.084	0.136	0.192	0.290	0.540	0.092	0.145	0.074	0.553	0.175
TYKRON	0.123	0.170	0.135	0.742	0.513	0.423	0.080	1.234	0.541	0.078	0.150	0.118	0.553	0.111	0.177	0.042	0.532	0.141
TYKUR	0.164	0.203	0.407	0.456	0.294	0.260	0.294	0.596	0.367	0.089	0.205	0.077	0.612	0.115	0.088	0.224	0.726	0.066
TYLEJWE	0.082	0.212	0.109	0.612			0.175	0.795	0.176			0.038	0.502	0.084	0.056		0.794	0.073
TYNELS		0.132	0.343	0.581	0.112		0.414		0.309	0.188	0.178	0.055	0.010		0.104	0.030		0.141
TYPE	0.277	0.194	0.037	0.502		0.295	0.066	0.843	0.316	0.073	0.179	0.225	0.521	0.032	0.065	0.097	0.483	0.303
TYPIET	0.173	0.209	0.481	0.373	0.294		0.314	1.099	0.028	0.077	0.134		0.353				0.582	0.172
TYPOLO	0.137	0.190		0.413	0.348	0.309	0.130	0.689	0.117	0.142	0.159	0.287	0.590	0.060	0.138	0.068	0.643	0.093
TYPRE	0.080	0.168	0.394	0.709	0.630	0.277	0.498	1.263	0.194	0.039	0.198	0.160	0.675	0.128	0.038	0.024	0.553	0.092
TYQUE	0.084	0.125	0.425	0.575			0.130	1.215	0.125	0.148	0.091	0.343		0.142	0.098			0.012
TYRUST	0.054	0.203	0.295			0.992			0.341	0.091	0.161	0.203	0.541	0.144	0.071	0.273	0.647	0.056
VERBB	0.075	0.281	0.021	0.251		0.385	0.636	1.516	0.066	0.110	0.080	0.211	0.177	0.055	0.043	0.119	0.569	0.148
VERFRANS	0.143	0.035	0.967	0.061		0.117	0.387	1.686	0.255	0.384	0.926	0.112	0.898	0.218	0.065	0.159	0.639	0.354
VERGA	0.122	0.020	0.433	0.101		0.205	1.049	1.409	0.152	0.353	0.868	0.231	0.697	0.225	0.058	0.090	0.490	0.281
VERGABS	0.103	0.052	0.917	0.152		0.224	0.392	1.428	0.162	0.312	0.801	0.232	0.764	0.218	0.043	0.115	0.513	0.234
VERGB	0.072	0.034	0.692	0.170		0.237	1.024	1.289	0.091	0.321	0.855	0.131	0.648	0.201	0.070	0.126	0.476	0.221
VERGC	0.107	0.032	0.966	0.135		0.058	0.455	1.422	0.093	0.257	0.812	0.213	0.715	0.246	0.073	0.181	0.614	0.190
VERGD	0.196	0.092	0.866	0.046		0.074	0.643	1.434	0.280	0.414	0.918	0.261	0.819	0.320	0.123	0.235	0.639	0.364
VERGE	0.103	0.049	0.691	0.049		0.090	1.015	1.362	0.313	0.388	0.914	0.136	0.661	0.257	0.107	0.148	0.564	0.345
VERHLO	0.121	0.277	0.408	0.316		0.422	0.552	1.557	0.139	0.124	0.116	0.230	0.401	0.042	0.082	0.096	0.568	0.134
VERJWAN	0.120	0.073	0.988	0.087		0.224	0.310	1.495	0.064	0.303	0.880	0.102	0.844	0.211	0.117	0.109	0.525	0.100
VERLOBA	0.093	0.030	0.902	0.154		0.195	0.510	1.578	0.173	0.382	0.915	0.205	0.784	0.275	0.055	0.133	0.515	0.274
VERMAF	0.139	0.292	0.594	0.419		0.305	0.142	1.456	0.131	0.160	0.046	0.287	0.224	0.085	0.055	0.145	0.578	0.160
VERMAU	0.132	0.047	0.757	0.208		0.204	0.431	1.602	0.192	0.316	0.842	0.238	0.779	0.276	0.072	0.137	0.603	0.181
VERMHOEK	0.058	0.301	0.470	0.311		0.267	0.166		0.141	0.275	0.039	0.172	0.239	0.095	0.162	0.166	0.506	0.180
VERMOYE	0.153	0.329	0.083	0.338		0.353	0.165		0.107	0.213	0.115	0.152	0.471	0.109	0.172	0.108	0.656	0.124
VERMSU	0.119	0.328	0.332	0.359		0.319	0.230		0.137	0.203	0.077	0.190	0.352	0.080	0.097	0.115	0.573	0.145
VERSPHIKWE	0.091	0.151	0.519	0.118		0.098	0.483	1.526	0.095	0.306	0.856	0.187	0.737	0.193	0.069	0.158	0.519	0.209
VERTY	0.099	0.227	0.364	0.384		0.538	0.429	1.100	0.042	0.151	0.102	0.275	0.180	0.050	0.103	0.075	0.597	0.100

## Sheet: CITY-PAIR BY PRODUCT_PERIOD2
City-pairs	1022	1032	1081	12	1501	1641	1731	2121	2182	301	32	3861	471	611	71	812	871	941
BETHARTE	0.114	0.098		0.142		0.126	0.330	0.201	0.412	0.259	0.806	0.179	0.765	0.246	0.227		0.633	0.458
BETHBB	0.236	0.256		0.474		0.245	0.388	0.957	0.259	0.121	0.065	0.400	0.155	0.032	0.135		0.552	0.086
BLOEMARTE	0.092	0.076	0.260	0.150	1.146	0.062	0.205	0.803	0.166	0.250	0.726	0.111	0.332	0.205	0.167	0.115	0.576	0.484
BLOEMBB	0.140	0.237	1.144	0.265	0.606	0.259	0.386	1.703	0.087	0.126	0.142	0.419	0.520	0.049	0.127	0.113	0.561	0.121
BOBOBETH	0.120	0.103		0.154		0.110	0.295	0.201	0.444	0.331	0.831	0.102	0.653	0.245	0.296		0.557	0.271
BOBOBLOEM	0.148	0.069	0.357	0.135	0.680	0.128	0.254	0.528	0.162	0.308	0.708	0.250	0.174	0.219	0.284	0.154	0.629	0.278
CAPEARTE	0.169	0.073	0.581	0.047	1.361	0.127	0.408	0.154	0.260	0.257	0.824	0.262	0.358	0.175	0.092	0.113	0.549	0.445
CAPEBB	0.159	0.207	1.113	0.300	0.446	0.146	0.483	1.028	0.103	0.091	0.033	0.262	0.528	0.051	0.066	0.116	0.529	0.117
CAPEBOBO	0.156	0.080	0.655	0.062	0.921	0.126	0.251	0.268	0.270	0.326	0.863	0.078	0.183	0.176	0.105	0.079	0.583	0.329
DURARTE	0.072	0.117	0.397	0.067	0.478	0.152	0.394	0.360	0.390	0.349	0.799	0.207	0.410	0.181	0.151	0.108	0.534	0.490
DURBB	0.295	0.262	0.693	0.273	0.629	0.093	0.513	0.865	0.219	0.150	0.049	0.342	0.429	0.042	0.083	0.075	0.495	0.106
DURBOBO	0.093	0.122	0.585	0.067	0.552	0.251	0.272	0.526	0.456	0.408	0.828	0.070	0.217	0.180	0.254	0.255	0.514	0.344
ELARTE	0.099		0.557	0.191	1.355	0.127	0.276	0.187	0.316	0.255	0.798	0.311	0.307	0.155	0.157	0.065	0.536	0.528
ELBB	0.238		0.728	0.164	0.382	0.136	0.305	1.065	0.197	0.087	0.061	0.205	0.549	0.055	0.073	0.031	0.498	0.106
ELBOBO	0.065		0.658	0.182	0.835	0.179	0.172	0.224	0.393	0.294	0.866	0.112	0.106	0.164	0.186	0.205	0.531	0.330
ERMARTE	0.101	0.102	0.481	0.150	0.797	0.240	0.225	0.186	0.499	0.201	0.762	0.217	0.225	0.170	0.203	0.065	0.610	0.384
ERMBB	0.191	0.247	0.731	0.230	0.744	0.090	0.312	0.939	0.451	0.293	0.049	0.342	0.616	0.056	0.109	0.050	0.489	0.064
ERMBOBO	0.106	0.107	0.607	0.143	0.252	0.226	0.098	0.080	0.557	0.153	0.863	0.110	0.091	0.197	0.232	0.195	0.548	0.275
FRANSBETH	0.076	0.198		0.273		0.128	0.640	0.224	0.471	0.336	0.824	0.145	0.690	0.225	0.221		0.572	0.184
FRANSBLOEM	0.092	0.172	0.379	0.087	0.643	0.108	0.582	0.550	0.228	0.285	0.804	0.119	0.164	0.207	0.202	0.130	0.626	0.233
FRANSCAPE	0.113	0.175	0.776	0.148	0.782	0.092	0.637	0.108	0.286	0.329	0.861	0.159	0.238	0.154	0.067	0.043	0.605	0.200
FRANSDUR	0.030	0.236	0.571	0.097	0.347	0.272	0.787	0.331	0.431	0.347	0.854	0.121	0.260	0.171	0.166	0.228	0.563	0.187
FRANSEL	0.027		0.696	0.109	0.844	0.203	0.472	0.185	0.300	0.212	0.841	0.211	0.148	0.156	0.122	0.138	0.569	0.241
FRANSERM	0.095	0.221	0.656	0.102	0.306	0.381	0.420	0.138	0.576	0.081	0.836	0.083	0.105	0.171	0.190	0.156	0.608	0.121
GABSBETH	0.108	0.043		0.376		0.121	0.489	0.246	0.437	0.267	0.764	0.157	0.613	0.133	0.182		0.560	0.182
GABSBLOEM	0.084	0.023	0.492	0.099	0.274	0.105	0.342	0.729	0.178	0.269	0.681	0.167	0.164	0.113	0.193	0.187	0.587	0.204
GABSCAPE	0.073	0.026	0.889	0.204	0.307	0.057	0.400	0.138	0.235	0.294	0.759	0.265	0.235	0.060	0.036	0.038	0.549	0.176
GABSDUR	0.067	0.049	0.591	0.177	0.299	0.125	0.518	0.333	0.389	0.309	0.751	0.152	0.244	0.079	0.164	0.140	0.522	0.148
GABSEL	0.097		0.777	0.092	0.418	0.095	0.325	0.165	0.319	0.216	0.706	0.305	0.142	0.050	0.076	0.089	0.532	0.248
GABSERM	0.118	0.041	0.681	0.123	0.162	0.064	0.242	0.131	0.533	0.110	0.742	0.176	0.087	0.099	0.171	0.090	0.519	0.128
GANBETH	0.132	0.083		0.486		0.069	0.319	0.145	0.325	0.288	0.765	0.106	0.666	0.139	0.211		0.567	0.108
GANBLOEM	0.088	0.054	0.547	0.301	0.788	0.130	0.183	0.574	0.120	0.240	0.668	0.127	0.215	0.098	0.192	0.094	0.620	0.082
GANCAPE	0.114	0.066	0.888	0.397	1.002	0.126	0.414	0.198	0.173	0.331	0.760	0.187	0.239	0.062	0.087	0.065	0.552	0.118
GANDUR	0.127	0.097	0.653	0.331	0.516	0.083	0.278	0.385	0.347	0.272	0.773	0.121	0.261	0.065	0.107	0.106	0.547	0.086
GANEL	0.134		0.739	0.205	0.853	0.156	0.134	0.118	0.222	0.244	0.762	0.247	0.129	0.046	0.085	0.071	0.533	0.132
GANERM	0.121	0.066	0.687	0.282	0.285	0.243	0.092	0.143	0.484	0.140	0.769	0.081	0.102	0.056	0.211	0.067	0.569	0.089
GEOARTE	0.190	0.116	0.310	0.169	1.581	0.162	0.331	0.160	0.427	0.338	0.829	0.331	0.590	0.117	0.290	0.132	0.578	0.591
GEOBB	0.118	0.333	1.054	0.173	0.431	0.182	0.420	0.957	0.296	0.107	0.074	0.206	0.281	0.103	0.212	0.044	0.495	0.155
GEOBOBO	0.149	0.105	0.419	0.160	1.112	0.240	0.317	0.308	0.512	0.338	0.879	0.199	0.407	0.120	0.385	0.229	0.552	0.403
GEOFRANS	0.134	0.250	0.458	0.092	0.982	0.181	0.233	0.225	0.462	0.303	0.891	0.237	0.434	0.096	0.319	0.179	0.595	0.231
GEOGABS	0.062	0.078	0.504	0.118	0.509	0.174	0.149	0.166	0.448	0.332	0.760	0.356	0.427	0.045	0.265	0.109	0.545	0.256
GEOGAN	0.132	0.108	0.525	0.242	1.137	0.168	0.233	0.116	0.365	0.291	0.810	0.267	0.463	0.034	0.278	0.078	0.558	0.231
GHOPEBETH	0.120	0.132		0.167		0.118	0.231	0.249	0.362	0.245	0.792	0.161	0.829	0.334	0.239		0.611	0.446
GHOPEBLOEM	0.151	0.105	0.276	0.191	1.302	0.058	0.266	0.556	0.140	0.263	0.692	0.196	0.313	0.326	0.232	0.265	0.532	0.490
GHOPECAPE	0.194	0.115	0.591	0.079	1.448	0.126	0.498	0.184	0.170	0.335	0.862	0.099	0.370	0.241	0.133	0.143	0.541	0.407
GHOPEDUR	0.127	0.152	0.440	0.091	1.109	0.177	0.460	0.310	0.372	0.415	0.807	0.086	0.431	0.255	0.185	0.305	0.561	0.433
GHOPEEL	0.100		0.553	0.200	1.402	0.142	0.325	0.257	0.290	0.265	0.807	0.089	0.264	0.251	0.132	0.238	0.530	0.545
GHOPEERM	0.213	0.111	0.503	0.163	0.444	0.322	0.188	0.155	0.495	0.174	0.860	0.182	0.319	0.252	0.223	0.204	0.572	0.424
GHOPEGEO	0.221	0.138	0.274	0.186	1.081	0.183	0.284	0.175	0.416	0.297	0.850	0.142	0.542	0.223	0.294	0.264	0.599	0.581
HLOBETH	0.167	0.297		0.510		0.246	0.374	1.227	0.330	0.098	0.081	0.422	0.098	0.045	0.101		0.544	0.110
HLOBLOEM	0.178	0.264	0.519	0.249	0.643	0.268	0.161	2.035	0.074	0.255	0.150	0.455	0.432	0.065	0.146	0.094	0.543	0.107
HLOCAPE	0.110	0.245	0.225	0.389	0.644	0.167	0.434	1.329	0.091	0.206	0.057	0.284	0.390	0.056	0.080	0.153	0.476	0.088
HLODUR	0.163	0.300	0.415	0.308	0.431	0.096	0.326	1.226	0.267	0.200	0.072	0.360	0.311	0.051	0.087	0.055	0.511	0.111
HLOEL	0.188		0.210	0.165	0.702	0.135	0.222	1.153	0.201	0.216	0.093	0.273	0.520	0.071	0.043	0.069	0.494	0.098
HLOERM	0.166	0.268	0.447	0.220	0.372	0.083	0.231	1.180	0.412	0.260	0.083	0.402	0.528	0.055	0.135	0.079	0.588	0.134
HLOGEO	0.079	0.324	0.409	0.229	0.700	0.224	0.237	1.233	0.312	0.221	0.057	0.168	0.204	0.114	0.182	0.068	0.504	0.174
JWANBETH	0.109	0.047		0.353		0.095	0.498	0.200	0.424	0.319	0.796	0.183	0.552	0.197	0.139		0.600	0.165
JWANBLOEM	0.066	0.022	0.497	0.120	0.616	0.164	0.360	0.639	0.150	0.322	0.744	0.209	0.164	0.170	0.141	0.070	0.610	0.231
JWANCAPE	0.094	0.015	0.891	0.131	0.817	0.207	0.335	0.186	0.181	0.360	0.846	0.201	0.186	0.121	0.068	0.045	0.617	0.165
JWANDUR	0.060	0.058	0.644	0.142	0.276	0.210	0.553	0.339	0.400	0.368	0.825	0.180	0.214	0.158	0.083	0.187	0.558	0.149
JWANEL	0.083		0.722	0.063	0.850	0.150	0.328	0.207	0.268	0.366	0.803	0.292	0.097	0.117	0.075	0.108	0.568	0.201
JWANERM	0.098	0.048	0.708	0.081	0.351	0.225	0.313	0.102	0.450	0.095	0.811	0.177	0.067	0.158	0.155	0.098	0.584	0.097
JWANGEO	0.090	0.068	0.470	0.079	0.874	0.143	0.374	0.174	0.353	0.366	0.830	0.151	0.431	0.080	0.204	0.139	0.588	0.228
KANBETH	0.073	0.144		0.239		0.196	0.373	0.319	0.470	0.262	0.699	0.204	0.615	0.266	0.228		0.631	0.248
KANBLOEM	0.079	0.107	0.323	0.151	1.724	0.121	0.296	0.372	0.206	0.214	0.685	0.233	0.120	0.261	0.242	0.259	0.647	0.172
KANCAPE	0.170	0.099	0.568	0.108	1.756	0.278	0.436	0.275	0.282	0.229	0.787	0.138	0.155	0.183	0.130	0.108	0.621	0.300
KANDUR	0.052	0.162	0.448	0.108	1.172	0.222	0.471	0.632	0.435	0.276	0.766	0.096	0.167	0.200	0.185	0.290	0.601	0.261
KANEL	0.051		0.504	0.183	2.092	0.210	0.311	0.338	0.341	0.201	0.714	0.142	0.131	0.184	0.171	0.199	0.585	0.340
KANERM	0.081	0.144	0.533	0.117	1.559	0.352	0.143	0.181	0.576	0.167	0.728	0.207	0.089	0.230	0.234	0.197	0.611	0.236
KANGEO	0.156	0.151	0.271	0.166	2.270	0.295	0.219	0.359	0.465	0.254	0.789	0.172	0.305	0.144	0.364	0.212	0.619	0.331
KANYBETH	0.117	0.047		0.263		0.139	0.566	0.313	0.505	0.318	0.791	0.116	0.612	0.228	0.208		0.541	0.197
KANYBLOEM	0.075	0.010	0.412	0.092	0.628	0.139	0.452	1.019	0.225	0.296	0.670	0.129	0.173	0.204	0.252	0.057	0.639	0.142
KANYCAPE	0.133	0.028	0.594	0.137	0.586	0.064	0.516	0.235	0.263	0.282	0.807	0.164	0.152	0.139	0.062	0.067	0.623	0.160
KANYDUR	0.101	0.091	0.517	0.118	0.251	0.141	0.593	0.346	0.497	0.278	0.776	0.143	0.217	0.184	0.186	0.162	0.514	0.181
KANYEL	0.092		0.660	0.082	0.629	0.065	0.350	0.285	0.348	0.214	0.781	0.204	0.099	0.116	0.157	0.065	0.552	0.209
KANYERM	0.096	0.028	0.562	0.073	0.406	0.233	0.273	0.143	0.643	0.107	0.804	0.105	0.061	0.165	0.171	0.106	0.530	0.102
KANYGEO	0.150	0.053	0.353	0.065	0.676	0.167	0.179	0.249	0.446	0.348	0.813	0.243	0.386	0.099	0.334	0.144	0.562	0.294
KASABETH	0.176	0.367		0.464		0.152	0.515	0.215	0.481	0.360	0.817	0.116	0.740	0.281	0.294		0.617	0.226
KASABLOEM	0.139	0.322	0.341	0.101	0.713	0.166	0.256	0.857	0.221	0.350	0.718	0.187	0.311	0.226	0.340	0.173	0.623	0.253
KASACAPE	0.085	0.319	0.711	0.220	0.911	0.256	0.617	0.238	0.251	0.433	0.854	0.247	0.329	0.215	0.135	0.112	0.664	0.292
KASADUR	0.151	0.397	0.530	0.206	0.581	0.322	0.496	0.425	0.412	0.452	0.826	0.225	0.382	0.228	0.257	0.239	0.587	0.204
KASAEL	0.193		0.559	0.090	0.879	0.278	0.286	0.342	0.250	0.316	0.782	0.303	0.234	0.199	0.204	0.198	0.590	0.262
KASAERM	0.206	0.363	0.556	0.125	0.310	0.523	0.308	0.189	0.571	0.140	0.855	0.148	0.198	0.184	0.320	0.213	0.601	0.175
KASAGEO	0.067	0.369	0.317	0.141	1.059	0.236	0.312	0.168	0.451	0.449	0.813	0.338	0.552	0.153	0.426	0.277	0.589	0.278
KHAKHBETH	0.368	0.188		0.181		0.194	0.207	0.240	0.599	0.416	0.871	0.181	0.620	0.400	0.277		0.776	0.384
KHAKHBLOEM	0.375	0.157	0.114	0.291	1.514	0.207	0.132	0.884	0.279	0.393	0.781	0.301	0.171	0.346	0.254	0.132	0.785	0.411
KHAKHCAPE	0.450	0.125	0.436	0.195	1.756	0.291	0.414	0.328	0.468	0.466	0.963	0.305	0.227	0.341	0.153	0.204	0.718	0.346
KHAKHDUR	0.343	0.206	0.262	0.166	1.372	0.557	0.305	0.324	0.522	0.515	0.942	0.380	0.275	0.329	0.238	0.224	0.702	0.365
KHAKHEL	0.310		0.364	0.308	1.919	0.171	0.308	0.181	0.450	0.357	0.959	0.392	0.167	0.315	0.196	0.101	0.748	0.408
KHAKHERM	0.323	0.178	0.314	0.235	1.344	0.422	0.236	0.179	0.595	0.226	0.933	0.141	0.084	0.333	0.209	0.276	0.754	0.286
KHAKHGEO	0.435	0.200	0.112	0.274	1.931	0.287	0.267	0.147	0.448	0.481	0.921	0.505	0.461	0.278	0.316	0.253	0.709	0.453
KKLEARTE	0.105	0.101	0.416	0.074	1.140	0.127		0.157	0.176	0.305	0.776	0.294	0.323	0.138	0.123	0.076	0.580	0.487
KKLEBB	0.205	0.271	1.389	0.294	0.621	0.126		0.916	0.078	0.132	0.055	0.242	0.520	0.059	0.071	0.063	0.490	0.127
KKLEBOBO	0.075	0.113	0.577	0.071	0.768	0.145		0.273	0.234	0.304	0.807	0.051	0.139	0.148	0.159	0.136	0.553	0.338
KKLEFRANS	0.062	0.212	0.381	0.104	0.592	0.185		0.105	0.218	0.304	0.811	0.047	0.192	0.131	0.103	0.105	0.583	0.182
KKLEGABS	0.072	0.054	0.421	0.239	0.265	0.104		0.130	0.193	0.254	0.740		0.185	0.077	0.069	0.070	0.545	0.220
KKLEGAN	0.117	0.095	0.401	0.342	0.589	0.176		0.126	0.106	0.285	0.725	0.147	0.196	0.043	0.087	0.064	0.537	0.084
KKLEGHOPE	0.119	0.149	0.418	0.127	1.048	0.148		0.124	0.170	0.297	0.829	0.207	0.390	0.241	0.109	0.226	0.573	0.429
KKLEHLO	0.221	0.303	0.248	0.294	0.668	0.166		1.215	0.113	0.193	0.091	0.273	0.448	0.056	0.065	0.104	0.514	0.105
KKLEJWAN	0.099	0.089		0.114	0.613	0.167		0.137	0.174	0.319	0.785	0.100	0.172	0.133	0.062	0.083	0.603	0.134
KKLEKAN	0.089	0.145		0.152	1.467	0.281		0.403	0.176	0.220	0.692	0.101	0.154	0.168	0.162	0.164	0.610	0.289
KKLEKANY	0.077	0.046	0.199	0.102	0.403	0.099		0.127	0.253	0.264	0.751	0.054	0.136	0.128	0.133	0.045	0.545	0.182
KKLEKASA	0.124	0.387	0.345	0.199	0.667	0.342		0.200	0.220	0.398	0.783	0.115	0.282	0.205	0.195	0.199	0.612	0.277
KKLEKHAKH	0.331	0.199	0.112	0.140	1.628	0.272		0.244	0.303	0.381	0.936	0.215	0.178	0.316	0.174	0.255	0.736	0.356
KRONARTE	0.166	0.114	0.477	0.036	1.357	0.118	0.720	0.419	0.200	0.262	0.772	0.110	0.304	0.209	0.109	0.137	0.486	0.492
KRONBB	0.130	0.282	1.794	0.352	0.655	0.172	0.773	1.221	0.074	0.130	0.050	0.455	0.528	0.049	0.081	0.071	0.494	0.078
KRONBOBO	0.170	0.120	0.505	0.046	1.224	0.202	0.529	0.104	0.222	0.312	0.822	0.133	0.143	0.224	0.170	0.229	0.470	0.339
KRONFRANS	0.076	0.218	0.646	0.159	0.836	0.209	0.988	0.064	0.239	0.252	0.838	0.124	0.144	0.206	0.113	0.198	0.558	0.186
KRONGABS	0.041	0.034	0.805	0.237	0.506	0.119	0.739	0.467	0.168	0.314	0.743	0.136	0.162	0.104	0.087	0.070	0.447	0.188
KRONGAN	0.099	0.121	0.741	0.424	0.570	0.094	0.660	0.293	0.095	0.249	0.756	0.111	0.178	0.110	0.098	0.069	0.476	0.055
KRONGHOPE	0.226	0.149	0.378	0.043	1.188	0.129	0.753	0.462	0.158	0.257	0.819	0.180	0.330	0.304	0.137	0.227	0.491	0.464
KRONHLO	0.139	0.336	0.730	0.351	0.586	0.227	0.710	1.626	0.088	0.245	0.078	0.505	0.523	0.046	0.112	0.085	0.363	0.116
KRONJWAN	0.077	0.091	0.858	0.180	0.783	0.167	0.894	0.359	0.142	0.258	0.822	0.188	0.115	0.188	0.101	0.188	0.522	0.145
KRONKAN	0.168	0.167	0.456	0.061	1.506	0.273	0.761	0.184	0.231	0.180	0.746	0.236	0.104	0.233	0.155	0.284	0.502	0.297
KRONKANY	0.104	0.074	0.567	0.155	0.526	0.173	0.974	0.390	0.255	0.295	0.764	0.099	0.116	0.189	0.130	0.267	0.453	0.157
KRONKASA	0.106	0.370	0.677	0.298	0.753	0.269	0.797	0.467	0.203	0.450	0.774	0.093	0.242	0.265	0.156	0.257	0.548	0.247
KRONKHAKH	0.413	0.183	0.435	0.133	1.775	0.230	0.633	0.434	0.289	0.356	0.888	0.245	0.181	0.379	0.183	0.429	0.703	0.375
KURARTE	0.078	0.118	0.239	0.096	0.500	0.208	0.492	0.159	0.395	0.275	0.753	0.157	0.302	0.179	0.184	0.156	0.527	0.462
KURBB	0.266	0.253		0.248	0.740	0.111	0.588	0.830	0.263	0.119	0.062	0.455	0.568	0.046	0.111	0.106	0.430	0.122
KURBOBO	0.046	0.093	0.319	0.081	0.529	0.141	0.372	0.455	0.450	0.335	0.797	0.118	0.156	0.227	0.300	0.079	0.511	0.310
KURFRANS	0.041	0.191	0.333	0.139	0.458	0.288	0.794	0.260	0.458	0.270	0.772	0.117	0.219	0.171	0.217	0.070	0.568	0.178
KURGABS	0.094	0.043	0.405	0.143	0.174	0.148	0.596	0.123	0.391	0.297	0.704	0.162	0.161	0.096	0.163	0.037	0.459	0.153
KURGAN	0.120	0.078	0.377	0.339	0.472	0.214	0.431	0.193	0.322	0.284	0.690	0.126	0.248	0.111	0.202	0.055	0.525	0.141
KURGHOPE	0.074	0.128	0.207	0.128	1.444	0.211	0.562	0.171	0.386	0.303	0.781	0.188	0.322	0.295	0.256	0.132	0.479	0.456
KURHLO	0.205	0.262	0.408	0.296	0.348	0.166	0.464	1.164	0.287	0.236	0.093	0.429	0.453	0.080	0.119	0.103	0.468	0.123
KURJWAN	0.074	0.032	0.342	0.114	0.286	0.209	0.786	0.163	0.352	0.309	0.785	0.147	0.137	0.154	0.108	0.042	0.533	0.134
KURKAN	0.052	0.124	0.196	0.079	1.121	0.250	0.512	0.511	0.448	0.229	0.731	0.195	0.136	0.221	0.247	0.159	0.567	0.228
KURKANY	0.071	0.032	0.299	0.106	0.330	0.132	0.768	0.194	0.465	0.228	0.757	0.138	0.127	0.152	0.208	0.060	0.486	0.180
KURKASA	0.156	0.339	0.299	0.175	0.466	0.276	0.518	0.258	0.421	0.407	0.740	0.124	0.343	0.217	0.317	0.179	0.577	0.213
KURKHAKH	0.328	0.168	0.048	0.235	1.400	0.247	0.423	0.131	0.608	0.435	0.915	0.249	0.229	0.364	0.226	0.248	0.662	0.341
LEJWEARTE	0.155	0.160	0.313	0.161	1.197	0.095	0.395	0.321	0.376	0.312	0.766	0.247	0.300	0.225	0.160	0.085	0.525	0.548
LEJWEBB	0.194	0.275	0.911	0.170	0.447	0.127	0.338	1.100	0.256	0.112	0.054	0.372	0.593	0.037	0.095	0.064	0.522	0.098
LEJWEBOBO	0.132	0.138	0.482	0.170	0.743	0.157	0.200	0.213	0.408	0.361	0.822	0.101	0.119	0.233	0.202	0.168	0.570	0.397
LEJWEFRANS	0.062	0.230	0.411	0.044	0.824	0.194	0.644	0.290	0.425	0.295	0.816	0.068	0.149	0.206	0.177	0.187	0.642	0.291
LEJWEGABS	0.041	0.075	0.535	0.084	0.363	0.074	0.382	0.343	0.406	0.241	0.719	0.091	0.152	0.125	0.108	0.082	0.558	0.244
LEJWEGAN	0.117	0.111	0.509	0.221	0.910	0.078	0.257	0.222	0.320	0.313	0.700	0.074	0.168	0.105	0.145	0.076	0.588	0.143
LEJWEGHOPE	0.191	0.184	0.270	0.211	1.346	0.153	0.352	0.308	0.339	0.316	0.790	0.159	0.281	0.328	0.165	0.224	0.571	0.479
LEJWEHLO	0.150	0.363	0.545	0.216	0.519	0.151	0.250	1.411	0.270	0.172	0.090	0.468	0.482	0.045	0.064	0.024	0.564	0.163
LEJWEJWAN	0.045	0.073	0.562	0.038	0.739	0.084	0.499	0.288	0.344	0.378	0.770	0.144	0.139	0.178	0.083	0.126	0.618	0.237
LEJWEKAN	0.107	0.193	0.324	0.159	1.751	0.338	0.332	0.292	0.378	0.184	0.738	0.239	0.145	0.266	0.122	0.237	0.686	0.313
LEJWEKANY	0.087	0.087	0.436	0.059	0.472	0.147	0.598	0.429	0.435	0.275	0.781	0.067	0.109	0.195	0.165	0.083	0.531	0.198
LEJWEKASA	0.088	0.394	0.332	0.107	0.849	0.324	0.382	0.278	0.405	0.378	0.830	0.160	0.242	0.267	0.236	0.216	0.611	0.297
LEJWEKHAKH	0.384	0.215	0.185	0.278	1.735	0.280	0.338	0.320	0.436	0.375	0.872	0.297	0.189	0.371	0.235	0.336	0.684	0.400
LETHLBETH	0.066	0.062		0.185		0.123	0.721	0.171	0.258	0.227	0.843	0.397	0.529	0.331	0.246		0.591	0.380
LETHLBLOEM	0.101	0.032	0.586	0.150	0.614	0.095	0.562	0.718	0.068	0.193	0.772	0.528	0.086	0.290	0.267	0.107	0.592	0.407
LETHLCAPE	0.151	0.036	0.924	0.058	1.308	0.162	0.796	0.217	0.127	0.259	0.920	0.395	0.126	0.259	0.087	0.043	0.602	0.400
LETHLDUR	0.050	0.084	0.604	0.063	1.449	0.179	0.719	0.310	0.270	0.244	0.897	0.292	0.100	0.280	0.194	0.184	0.567	0.426
LETHLEL	0.070		0.730	0.167	1.017	0.166	0.707	0.184	0.197	0.176	0.887	0.342	0.078	0.237	0.105	0.091	0.536	0.420
LETHLERM	0.092	0.074	0.724	0.140	0.325	0.254	0.610	0.128	0.420	0.159	0.892	0.521	0.085	0.269	0.195	0.122	0.529	0.352
LETHLGEO	0.141	0.084	0.466	0.182	1.579	0.181	0.647	0.105	0.331	0.289	0.936	0.227	0.317	0.183	0.343	0.166	0.543	0.490
LETHLKKLE	0.055	0.074		0.133	1.014	0.144		0.149	0.073	0.193	0.850		0.123	0.252	0.146	0.065	0.573	0.440
LETHLKRON	0.145	0.085	0.797	0.044	1.150	0.161	0.599	0.410	0.052	0.204	0.854	0.443	0.088	0.322	0.116	0.154	0.498	0.415
LETHLKUR	0.081	0.067	0.463	0.106	1.045	0.165	0.578	0.196	0.241	0.238	0.813	0.383	0.107	0.289	0.255	0.034	0.517	0.455
LETHLLEJWE	0.097	0.116	0.462	0.161	1.261	0.160	0.653	0.312	0.237	0.248	0.869	0.392	0.072	0.329	0.142	0.121	0.589	0.468
LETLHBETH	0.091	0.120		0.200		0.136	0.589	0.292	0.490	0.384	0.820	0.091	0.688	0.280	0.268		0.619	0.265
LETLHBLOEM	0.077	0.079	0.377	0.108	0.773	0.216	0.466	0.906	0.202	0.211	0.697	0.136	0.286	0.266	0.303	0.116	0.696	0.194
LETLHCAPE	0.157	0.098	0.739	0.062	0.825	0.214	0.568	0.283	0.289	0.397	0.868	0.190	0.275	0.200	0.090	0.156	0.643	0.293
LETLHDUR	0.067	0.143	0.488	0.050	0.670	0.319	0.627	0.358	0.435	0.446	0.830	0.175	0.309	0.252	0.226	0.146	0.661	0.276
LETLHEL	0.035		0.568	0.190	0.880	0.168	0.335	0.271	0.337	0.335	0.804	0.261	0.212	0.185	0.171	0.062	0.629	0.337
LETLHERM	0.087	0.115	0.534	0.140	0.544	0.241	0.283	0.135	0.589	0.158	0.821	0.127	0.154	0.224	0.253	0.079	0.681	0.273
LETLHGEO	0.147	0.085	0.371	0.141	0.980	0.208	0.234	0.221	0.503	0.419	0.863	0.302	0.504	0.162	0.340	0.109	0.630	0.374
LETLHKKLE	0.056	0.124	0.359	0.084	0.662	0.228		0.172	0.238	0.364	0.821	0.141	0.227	0.192	0.141	0.072	0.633	0.293
LETLHKRON	0.120	0.154	0.503	0.048	0.605	0.222	0.951	0.502	0.186	0.345	0.797	0.088	0.154	0.255	0.152	0.156	0.569	0.275
LETLHKUR	0.056	0.115	0.282	0.076	0.247	0.226	0.728	0.175	0.451	0.499	0.825	0.136	0.192	0.222	0.255	0.067	0.594	0.266
LETLHLEJWE	0.118	0.159	0.349	0.172	0.813	0.186	0.460	0.293	0.470	0.348	0.779	0.108	0.232	0.252	0.223	0.133	0.678	0.341
LOBABETH	0.117	0.071		0.283		0.134	0.368	0.137	0.333	0.288	0.747	0.133	0.590	0.165	0.198		0.545	0.236
LOBABLOEM	0.073	0.046	0.498	0.090	0.414	0.116	0.249	0.878	0.098	0.243	0.726	0.182	0.137	0.161	0.186	0.095	0.536	0.182
LOBACAPE	0.071	0.039	0.880	0.159	0.539	0.073	0.381	0.366	0.160	0.308	0.785	0.095	0.154	0.095	0.063	0.042	0.517	0.239
LOBADUR	0.137	0.091	0.645	0.103	0.165	0.147	0.463	0.346	0.330	0.341	0.775	0.128	0.173	0.127	0.137	0.124	0.522	0.235
LOBAEL	0.138		0.740	0.080	0.581	0.137	0.190	0.277	0.215	0.214	0.769	0.138	0.082	0.088	0.150	0.072	0.533	0.281
LOBAERM	0.133	0.066	0.745	0.076	0.219	0.237	0.133	0.190	0.481	0.128	0.741	0.127	0.054	0.121	0.207	0.071	0.524	0.160
LOBAGEO	0.054	0.083	0.559	0.089	0.652	0.182	0.198	0.234	0.377	0.324	0.759	0.197	0.349	0.080	0.324	0.129	0.536	0.330
LOBAKKLE	0.150	0.090	0.556	0.116	0.294	0.137		0.185	0.133	0.271	0.730	0.126	0.098	0.085	0.109	0.054	0.596	0.262
LOBAKRON	0.072	0.090	0.632	0.193	0.474	0.106	0.664	0.550	0.130	0.239	0.797	0.115	0.074	0.151	0.097	0.121	0.440	0.228
LOBAKUR	0.132	0.061	0.405	0.132	0.085	0.124	0.431	0.154	0.304	0.286	0.742	0.140	0.129	0.118	0.202	0.050	0.461	0.270
LOBALEJWE	0.075	0.105	0.563	0.059	0.416	0.185	0.346	0.444	0.334	0.270	0.743	0.103	0.088	0.168	0.121	0.057	0.571	0.305
MABUBETH	0.199	0.220		0.080		0.128	0.337	0.229	0.525	0.348	0.921	0.234	0.663	0.348	0.372		0.761	0.279
MABUBLOEM	0.171	0.186	0.308	0.322	1.267	0.139	0.200	0.545	0.283	0.370	0.849	0.222	0.229	0.343	0.354	0.144	0.807	0.269
MABUCAPE	0.277	0.196	0.549	0.180	1.362	0.144	0.476	0.198	0.342	0.402	0.932	0.381	0.272	0.287	0.202	0.108	0.730	0.301
MABUDUR	0.155	0.251	0.435	0.204	1.030	0.207	0.423	0.333	0.532	0.433	0.986	0.322	0.236	0.290	0.346	0.185	0.717	0.261
MABUEL	0.128		0.604	0.292	1.015	0.220	0.338	0.186	0.348	0.314	0.883	0.454	0.183	0.261	0.191	0.072	0.650	0.253
MABUERM	0.211	0.214	0.454	0.263	0.543	0.360	0.254	0.162	0.621	0.167	0.939	0.250	0.171	0.262	0.368	0.143	0.713	0.204
MABUGEO	0.290	0.270	0.292	0.289	1.605	0.164	0.249	0.205	0.545	0.377	0.963	0.446	0.456	0.241	0.437	0.232	0.747	0.423
MABUKKLE	0.186	0.224	0.192	0.320	1.059	0.161		0.168	0.309	0.295	0.890	0.366	0.237	0.226	0.232	0.174	0.748	0.293
MABUKRON	0.226	0.213	0.548	0.079	1.509	0.140	0.609	0.531	0.297	0.382	0.917	0.152	0.190	0.353	0.224	0.269	0.690	0.335
MABUKUR	0.182	0.208	0.223	0.229	0.972	0.159	0.425	0.156	0.546	0.412	0.889	0.122	0.160	0.305	0.346	0.114	0.714	0.394
MABULEJWE	0.206	0.279	0.300	0.316	1.409	0.197	0.386	0.455	0.477	0.382	0.968	0.237	0.206	0.317	0.247	0.211	0.771	0.442
MACHBETH	0.140	0.138		0.165		0.231	0.406	0.205	0.516	0.339	0.889	0.125	0.634	0.299	0.238		0.684	0.445
MACHBLOEM	0.132	0.101	0.324	0.237	1.180	0.165	0.256	0.618	0.241	0.367	0.876	0.147	0.114	0.305	0.267	0.256	0.683	0.488
MACHCAPE	0.146	0.094	0.634	0.125	1.025	0.266	0.402	0.149	0.301	0.307	0.959	0.295	0.147	0.213	0.105	0.147	0.711	0.476
MACHDUR	0.104	0.147	0.446	0.135	1.315	0.372	0.487	0.447	0.544	0.305	0.946	0.248	0.198	0.236	0.224	0.323	0.613	0.465
MACHEL	0.077		0.536	0.266	1.069	0.188	0.291	0.221	0.374	0.230	0.915	0.317	0.100	0.207	0.124	0.334	0.629	0.541
MACHERM	0.132	0.151	0.522	0.261	0.273	0.487	0.176	0.128	0.679	0.174	0.961	0.204	0.087	0.239	0.256	0.271	0.646	0.418
MACHGEO	0.150	0.171	0.311	0.259	1.774	0.260	0.250	0.182	0.589	0.385	0.928	0.383	0.401	0.173	0.390	0.264	0.635	0.527
MACHKKLE	0.102	0.150	0.182	0.141	0.965	0.286		0.194	0.297	0.303	0.913	0.243	0.149	0.198	0.137	0.194	0.682	0.461
MACHKRON	0.108	0.123	0.784	0.081	0.435	0.318	0.780	0.384	0.275	0.280	0.900	0.117	0.123	0.255	0.150	0.203	0.716	0.463
MACHKUR	0.101	0.115	0.201	0.176	0.873	0.343	0.528	0.152	0.525	0.399	0.914	0.163	0.204	0.237	0.232	0.125	0.654	0.517
MACHLEJWE	0.100	0.188	0.312	0.268	1.435	0.354	0.400	0.269	0.496	0.367	0.947	0.165	0.123	0.262	0.198	0.230	0.710	0.563
MAFBETH	0.227	0.262		0.467		0.261	0.439	1.279	0.291	0.070	0.099	0.481	0.106	0.071	0.082		0.529	0.122
MAFBLOEM	0.133	0.213	0.489	0.174	1.043	0.295	0.292	2.186	0.053	0.075	0.204	0.467	0.547	0.061	0.049	0.081	0.519	0.087
MAFCAPE	0.144	0.224	0.231	0.329	1.313	0.245	0.406	1.373	0.137	0.052	0.080	0.241	0.507	0.100	0.144	0.100	0.447	0.205
MAFDUR	0.265	0.269	0.350	0.307	1.010	0.148	0.254	1.465	0.235	0.122	0.100	0.342	0.444	0.041	0.047	0.079	0.485	0.131
MAFEL	0.195		0.161	0.149	1.505	0.148	0.460	1.335	0.167	0.076	0.099	0.242	0.600	0.079	0.109	0.045	0.442	0.104
MAFERM	0.144	0.258	0.485	0.179		0.141	0.287	1.293	0.397	0.305	0.092	0.388	0.611	0.073	0.052	0.046	0.475	0.154
MAFGEO	0.153	0.302	0.372	0.178	1.510	0.239	0.533	1.373	0.260	0.084	0.118	0.246	0.313	0.101	0.150	0.098	0.490	0.171
MAFKKLE	0.221	0.335	0.157	0.273	0.949	0.224		1.103	0.047	0.076	0.108	0.241	0.554	0.100	0.087	0.048	0.440	0.194
MAFKRON	0.113	0.264	1.179	0.340	1.237	0.195	0.371	1.325	0.085	0.145	0.104	0.465	0.588	0.102	0.109	0.090	0.463	0.174
MAFKUR	0.200	0.231	0.538	0.269	0.837	0.123	0.214	1.111	0.219	0.104	0.106	0.438	0.534	0.115	0.052	0.101	0.412	0.193
MAFLEJWE	0.162	0.300	0.449	0.182	1.371	0.130	0.271	1.453	0.247	0.082	0.110	0.390	0.544	0.056	0.048	0.078	0.495	0.190
MAHABETH	0.087	0.065		0.158		0.110	0.500	0.216	0.417	0.385	0.768	0.172	0.666	0.251	0.253		0.631	0.101
MAHABLOEM	0.105	0.030	0.375	0.172	0.852	0.139	0.423	0.785	0.166	0.266	0.689	0.161	0.230	0.241	0.260	0.216	0.657	0.149
MAHACAPE	0.160	0.051	0.659	0.078	1.234	0.089	0.551	0.334	0.236	0.324	0.834	0.236	0.277	0.187	0.101	0.066	0.693	0.124
MAHADUR	0.028	0.082	0.486	0.063	0.623	0.105	0.623	0.333	0.393	0.345	0.799	0.180	0.324	0.201	0.199	0.255	0.649	0.152
MAHAEL	0.037		0.575	0.193	1.226	0.087	0.364	0.267	0.288	0.255	0.821	0.240	0.196	0.203	0.148	0.165	0.638	0.153
MAHAERM	0.063	0.068	0.554	0.159	0.737	0.203	0.363	0.274	0.509	0.135	0.838	0.200	0.141	0.202	0.218	0.178	0.628	0.172
MAHAGEO	0.160	0.073	0.371	0.186	1.325	0.137	0.248	0.229	0.432	0.322	0.783	0.318	0.495	0.146	0.354	0.230	0.645	0.182
MAHAKKLE	0.077	0.076	0.175	0.140	0.724	0.090		0.220	0.177	0.288	0.741	0.136	0.252	0.187	0.116	0.140	0.646	0.153
MAHAKRON	0.128	0.073	0.323	0.054	1.072	0.144	0.891	0.472	0.151	0.319	0.780	0.128	0.223	0.228	0.108	0.192	0.681	0.152
MAHAKUR	0.029	0.055	0.315	0.090	0.624	0.135	0.692	0.094	0.393	0.346	0.738	0.137	0.264	0.193	0.253	0.085	0.636	0.146
MAHALEJWE	0.090	0.091	0.411	0.176	1.106	0.139	0.496	0.369	0.375	0.253	0.796	0.124	0.237	0.245	0.217	0.212	0.673	0.124
MALOBETH	0.149	0.198		0.157		0.206	0.230	0.220	0.516	0.347	0.805	0.415	0.678	0.305	0.295		0.636	0.288
MALOBLOEM	0.213	0.161	0.214	0.245	1.276	0.196	0.149	0.613	0.238	0.285	0.707	0.360	0.207	0.300	0.312	0.098	0.676	0.293
MALOCAPE	0.159	0.152	0.550	0.123	1.482	0.201	0.412	0.162	0.288	0.318	0.838	0.603	0.247	0.257	0.183	0.069	0.665	0.332
MALODUR	0.127	0.223	0.369	0.129	1.274	0.307	0.433	0.395	0.444	0.305	0.826	0.480	0.185	0.254	0.302	0.160	0.571	0.288
MALOEL	0.154		0.513	0.288	1.664	0.221	0.262	0.150	0.372	0.216	0.796	0.666	0.215	0.229	0.247	0.069	0.593	0.288
MALOERM	0.171	0.192	0.477	0.249	0.435	0.376	0.231	0.132	0.624	0.217	0.827	0.511	0.142	0.251	0.329	0.112	0.622	0.204
MALOGEO	0.252	0.228	0.258	0.258	1.933	0.260	0.268	0.144	0.531	0.377	0.836	0.615	0.415	0.172	0.424	0.158	0.633	0.352
MALOKKLE	0.114	0.223	0.311	0.177	1.203	0.213		0.170	0.223	0.271	0.804	0.717	0.182	0.242	0.236	0.093	0.592	0.296
MALOKRON	0.193	0.206	0.381	0.089	1.502	0.223	0.570	0.370	0.206	0.299	0.800	0.396	0.133	0.295	0.215	0.149	0.563	0.235
MALOKUR	0.143	0.189	0.218	0.169	1.360	0.300	0.461	0.197	0.422	0.212	0.801	0.419	0.154	0.282	0.341	0.082	0.595	0.357
MALOLEJWE	0.178	0.250	0.210	0.254	1.591	0.239	0.282	0.286	0.463	0.437	0.839	0.404	0.211	0.280	0.232	0.137	0.665	0.349
MANKBETH	0.157	0.116		0.195		0.195	0.643	0.350	0.492	0.194	0.760	0.150	0.593	0.278	0.218		0.573	0.401
MANKBLOEM	0.165	0.069	0.366	0.152	1.530	0.158	0.433	0.675	0.225	0.226	0.689	0.136	0.185	0.264	0.202	0.075	0.645	0.424
MANKCAPE	0.218	0.099	0.705	0.065	1.725	0.168	0.559	0.135	0.277	0.249	0.811	0.068	0.168	0.212	0.096	0.112	0.562	0.398
MANKDUR	0.113	0.138	0.466	0.102	1.303	0.222	0.609	0.286	0.471	0.285	0.810	0.061	0.153	0.204	0.173	0.060	0.519	0.395
MANKEL	0.134		0.607	0.193	1.712	0.174	0.387	0.210	0.373	0.201	0.812	0.094	0.104	0.178	0.129	0.062	0.544	0.456
MANKERM	0.191	0.106	0.582	0.097	1.216	0.333	0.357	0.185	0.573	0.175	0.854	0.134	0.119	0.187	0.200	0.076	0.547	0.397
MANKGEO	0.123	0.101	0.317	0.172	1.830	0.200	0.199	0.253	0.392	0.270	0.813	0.121	0.451	0.156	0.289	0.072	0.570	0.487
MANKKKLE	0.119	0.141	0.424	0.130	1.429	0.172		0.175	0.252	0.165	0.809	0.001	0.188	0.182	0.113	0.072	0.586	0.439
MANKKRON	0.202	0.176	0.357	0.061	1.771	0.210	0.907	0.399	0.214	0.156	0.790	0.200	0.160	0.234	0.145	0.121	0.513	0.399
MANKKUR	0.183	0.134	0.268	0.085	1.354	0.311	0.704	0.150	0.363	0.205	0.771	0.168	0.240	0.198	0.222	0.113	0.514	0.408
MANKLEJWE	0.126	0.177	0.247	0.155	1.712	0.182	0.590	0.416	0.421	0.233	0.770	0.114	0.151	0.252	0.165	0.099	0.617	0.491
MANYBETH	0.070	0.071		0.181		0.068	0.361	0.192	0.366	0.251	0.775	0.239	0.525	0.228	0.175		0.563	0.211
MANYBLOEM	0.092	0.039	0.354	0.187	1.224	0.111	0.232	1.099	0.202	0.217	0.689	0.245	0.128	0.224	0.234	0.166	0.573	0.204
MANYCAPE	0.140	0.049	0.659	0.114	1.661	0.089	0.488	0.284	0.190	0.214	0.815	0.242	0.154	0.154	0.082	0.050	0.579	0.215
MANYDUR	0.079	0.096	0.495	0.109	1.301	0.142	0.412	0.414	0.382	0.247	0.848	0.256	0.137	0.160	0.165	0.178	0.567	0.190
MANYEL	0.075		0.648	0.197	1.464	0.159	0.306	0.212	0.304	0.196	0.776	0.299	0.080	0.146	0.076	0.156	0.550	0.267
MANYERM	0.141	0.049	0.579	0.139	0.604	0.186	0.316	0.162	0.519	0.185	0.828	0.159	0.076	0.200	0.209	0.084	0.551	0.155
MANYGEO	0.147	0.084	0.375	0.168	1.654	0.191	0.232	0.194	0.462	0.198	0.804	0.241	0.373	0.129	0.291	0.139	0.557	0.325
MANYKKLE	0.071	0.101	0.399	0.129	1.007	0.123		0.171	0.154	0.198	0.802	0.129	0.172	0.155	0.104	0.119	0.567	0.242
MANYKRON	0.121	0.075	0.533	0.062	1.383	0.153	0.798	0.497	0.160	0.279	0.732	0.258	0.080	0.234	0.117	0.071	0.503	0.212
MANYKUR	0.064	0.056	0.294	0.138	1.177	0.201	0.575	0.168	0.339	0.279	0.745	0.248	0.092	0.161	0.177	0.113	0.507	0.207
MANYLEJWE	0.102	0.097	0.347	0.169	1.673	0.162	0.338	0.396	0.353	0.205	0.799	0.218	0.063	0.240	0.151	0.138	0.581	0.271
MASUBETH	0.223	0.093		0.152		0.205	0.458	0.211	0.554	0.465	0.840	0.252	0.585	0.327	0.350		0.729	0.307
MASUBLOEM	0.281	0.068	0.270	0.159	0.834	0.200	0.175	0.604	0.324	0.435	0.796	0.263	0.218	0.288	0.355	0.271	0.671	0.338
MASUCAPE	0.365	0.073	0.571	0.048	1.117	0.246	0.379	0.067	0.365	0.448	0.946	0.297	0.204	0.249	0.190	0.159	0.668	0.331
MASUDUR	0.219	0.119	0.464	0.055	0.963	0.256	0.361	0.410	0.592	0.446	0.948	0.274	0.244	0.284	0.382	0.338	0.629	0.311
MASUEL	0.257		0.520	0.191	0.727	0.203	0.323	0.185	0.425	0.473	0.886	0.282	0.192	0.250	0.271	0.285	0.708	0.329
MASUERM	0.252	0.106	0.475	0.093	0.154	0.339	0.270	0.220	0.690	0.225	0.964	0.191	0.138	0.237	0.370	0.258	0.734	0.239
MASUGEO	0.361	0.125	0.266	0.173	1.099	0.207	0.399	0.184	0.555	0.463	0.874	0.326	0.396	0.192	0.470	0.347	0.679	0.360
MASUKKLE	0.192	0.130	0.354	0.091	0.869	0.251		0.213	0.351	0.465	0.869	0.110	0.217	0.210	0.258	0.191	0.684	0.323
MASUKRON	0.318	0.126	0.449	0.069	1.080	0.246	0.626	0.223	0.313	0.592	0.907	0.251	0.179	0.316	0.209	0.254	0.705	0.332
MASUKUR	0.190	0.097	0.201	0.085	0.667	0.271	0.489	0.199	0.539	0.605	0.903	0.214	0.189	0.303	0.347	0.183	0.640	0.348
MASULEJWE	0.250	0.141	0.234	0.148	1.075	0.152	0.313	0.345	0.543	0.347	0.922	0.167	0.179	0.307	0.290	0.281	0.665	0.334
MATHUBETH	0.141	0.153		0.222		0.466	0.622	0.233	0.583	0.396	0.867	0.314	0.711	0.281	0.232		0.603	0.397
MATHUBLOEM	0.163	0.120	0.347	0.178	1.065	0.412	0.478	0.762	0.306	0.402	0.789	0.363	0.205	0.269	0.296	0.223	0.675	0.413
MATHUCAPE	0.252	0.095	0.590	0.066	1.384	0.345	0.604	0.197	0.375	0.372	0.924	0.451	0.184	0.206	0.130	0.070	0.637	0.474
MATHUDUR	0.128	0.150	0.456	0.090	1.481	0.269	0.614	0.418	0.540	0.397	0.880	0.446	0.256	0.213	0.278	0.303	0.631	0.481
MATHUEL	0.135		0.547	0.188	1.636	0.399	0.537	0.212	0.414	0.271	0.863	0.494	0.099	0.172	0.129	0.221	0.607	0.449
MATHUERM	0.137	0.080	0.548	0.144	0.631	0.289	0.581	0.144	0.668	0.122	0.880	0.352	0.088	0.217	0.249	0.213	0.622	0.355
MATHUGEO	0.247	0.165	0.290	0.169	1.955	0.387	0.605	0.201	0.580	0.385	0.829	0.542	0.474	0.146	0.344	0.239	0.638	0.463
MATHUKKLE	0.092	0.132	0.239	0.138	0.903	0.436		0.193	0.347	0.330	0.870	0.487	0.209	0.200	0.138	0.136	0.637	0.448
MATHUKRON	0.233	0.157	0.323	0.078	1.387	0.414	0.328	0.336	0.305	0.409	0.879	0.255	0.140	0.251	0.174	0.259	0.629	0.375
MATHUKUR	0.110	0.138	0.363	0.143	1.659	0.325	0.513	0.151	0.548	0.389	0.825	0.300	0.161	0.233	0.285	0.129	0.590	0.506
MATHULEJWE	0.188	0.153	0.314	0.154	1.435	0.304	0.543	0.388	0.506	0.346	0.806	0.333	0.163	0.246	0.193	0.220	0.675	0.453
MAUBETH	0.101	0.055		0.368		0.125	0.211	0.164	0.415	0.308	0.773	0.158	0.617	0.173	0.192		0.643	0.154
MAUBLOEM	0.077	0.018	0.427	0.117	0.760	0.127	0.116	0.738	0.171	0.274	0.748	0.133	0.211	0.172	0.149	0.163	0.618	0.266
MAUCAPE	0.080	0.028	0.716	0.243	0.875	0.085	0.325	0.144	0.205	0.337	0.828	0.178	0.212	0.117	0.051	0.055	0.638	0.180
MAUDUR	0.048	0.067	0.574	0.230	0.366	0.180	0.271	0.342	0.393	0.333	0.804	0.133	0.208	0.131	0.154	0.199	0.626	0.123
MAUEL	0.056		0.649	0.107	0.946	0.127	0.173	0.123	0.312	0.235	0.792	0.216	0.112	0.118	0.126	0.144	0.599	0.208
MAUERM	0.068	0.044	0.593	0.154	0.407	0.219	0.142	0.127	0.540	0.129	0.797	0.097	0.111	0.123	0.168	0.148	0.668	0.107
MAUGEO	0.098	0.070	0.409	0.123	1.036	0.153	0.310	0.125	0.419	0.338	0.796	0.228	0.440	0.073	0.300	0.195	0.616	0.234
MAUKKLE	0.080	0.064	0.393	0.243	0.569	0.110		0.151	0.207	0.299	0.777	0.026	0.166	0.126	0.098	0.086	0.647	0.143
MAUKRON	0.087	0.108	0.523	0.312	0.764	0.177	0.565	0.362	0.164	0.285	0.739	0.066	0.138	0.141	0.106	0.184	0.638	0.135
MAUKUR	0.047	0.045	0.369	0.219	0.390	0.219	0.317	0.199	0.363	0.345	0.749	0.105	0.238	0.186	0.208	0.043	0.543	0.143
MAULEJWE	0.056	0.090	0.506	0.107	0.848	0.172	0.176	0.263	0.402	0.298	0.764	0.118	0.129	0.181	0.121	0.131	0.656	0.221
METSIBETH	0.170	0.077		0.228		0.110	0.746	0.289	0.534	0.192	0.748	0.105	0.547	0.222	0.185		0.577	0.515
METSIBLOEM	0.217	0.040	0.398	0.130	1.076	0.112	0.496	0.670	0.253	0.253	0.688	0.061	0.224	0.214	0.184	0.135	0.610	0.561
METSICAPE	0.260	0.017	0.701	0.068	1.670	0.106	0.727	0.329	0.267	0.238	0.801	0.167	0.180	0.153	0.049	0.050	0.605	0.493
METSIDUR	0.120	0.089	0.492	0.078	1.143	0.232	0.614	0.296	0.517	0.299	0.784	0.118	0.206	0.176	0.155	0.189	0.546	0.519
METSIEL	0.118		0.656	0.155	1.175	0.173	0.806	0.291	0.329	0.199	0.773	0.159	0.098	0.152	0.149	0.160	0.582	0.548
METSIERM	0.138	0.071	0.578	0.129	0.471	0.388	0.660	0.084	0.670	0.140	0.810	0.123	0.113	0.168	0.149	0.138	0.616	0.459
METSIGEO	0.256	0.091	0.368	0.161	1.609	0.157	0.749	0.338	0.542	0.268	0.836	0.226	0.342	0.115	0.310	0.200	0.551	0.627
METSIKKLE	0.118	0.090	0.451	0.102	1.005	0.158		0.207	0.305	0.227	0.771	0.046	0.173	0.128	0.110	0.083	0.595	0.493
METSIKRON	0.205	0.097	0.520	0.071	1.594	0.157	0.531	0.630	0.323	0.153	0.797	0.137	0.137	0.175	0.091	0.169	0.591	0.549
METSIKUR	0.113	0.065	0.246	0.118	1.008	0.191	0.480	0.204	0.492	0.201	0.760	0.154	0.228	0.183	0.159	0.079	0.553	0.573
METSILEJWE	0.164	0.111	0.305	0.156	1.582	0.168	0.525	0.280	0.487	0.242	0.771	0.069	0.155	0.200	0.150	0.181	0.566	0.576
MHOEKBETH	0.108	0.282		0.500		0.144	0.215		0.353	0.140	0.059	0.396	0.095	0.174	0.128		0.549	0.136
MHOEKBLOEM	0.082	0.234	0.584	0.296	0.267	0.143	0.226		0.080	0.161	0.139	0.384	0.331	0.240	0.105	0.079	0.558	0.059
MHOEKCAPE	0.078	0.228	0.203	0.309	0.569	0.075	0.369		0.163	0.123	0.050	0.195	0.346	0.167	0.108	0.058	0.572	0.089
MHOEKDUR	0.115	0.289	0.406	0.273	0.232	0.038	0.392		0.342	0.176	0.062	0.291	0.310	0.097	0.095	0.141	0.546	0.080
MHOEKEL	0.083		0.220	0.125	0.605	0.096	0.242		0.200	0.096	0.097	0.183	0.417	0.181	0.141	0.075	0.492	0.209
MHOEKERM	0.098	0.263	0.425	0.208	0.166	0.078	0.181		0.448	0.298	0.048	0.380	0.518	0.247	0.103	0.065	0.542	0.153
MHOEKGEO	0.059	0.270	0.506	0.168	0.640	0.104	0.160		0.335	0.133	0.084	0.150	0.151	0.115	0.168	0.104	0.522	0.183
MHOEKKKLE	0.114	0.281		0.246	0.273	0.089			0.127	0.142	0.067	0.112	0.398	0.185	0.103	0.036	0.549	0.105
MHOEKKRON	0.069	0.302	0.877	0.315	0.507	0.104	0.670		0.122	0.179	0.065	0.401	0.422	0.215	0.160	0.112	0.508	0.144
MHOEKKUR	0.074	0.218	0.405	0.281	0.095	0.078	0.562		0.257	0.192	0.087	0.370	0.383	0.130	0.125	0.077	0.480	0.163
MHOEKLEJWE	0.064	0.292	0.588	0.154	0.496	0.027	0.299		0.271	0.157	0.083	0.339	0.437	0.139	0.128	0.094	0.604	0.124
MOCHUBETH	0.166	0.066		0.350		0.111	0.671	0.236	0.386	0.207	0.748	0.120	0.512	0.193	0.242		0.672	0.218
MOCHUBLOEM	0.083	0.025	0.428	0.086	0.595	0.135	0.514	0.843	0.130	0.253	0.665	0.158	0.141	0.121	0.230	0.109	0.631	0.221
MOCHUCAPE	0.073	0.037	0.602	0.172	0.721	0.105	0.614	0.278	0.213	0.227	0.775	0.196	0.178	0.084	0.066	0.064	0.645	0.252
MOCHUDUR	0.143	0.078	0.508	0.154	0.447	0.139	0.842	0.320	0.358	0.311	0.781	0.185	0.184	0.127	0.182	0.139	0.609	0.235
MOCHUEL	0.131		0.591	0.118	0.733	0.061	0.552	0.267	0.265	0.181	0.734	0.316	0.079	0.095	0.111	0.092	0.567	0.263
MOCHUERM	0.154	0.059	0.565	0.096	0.278	0.195	0.461	0.170	0.499	0.138	0.772	0.122	0.090	0.106	0.140	0.075	0.617	0.154
MOCHUGEO	0.072	0.063	0.345	0.124	0.856	0.159	0.244	0.223	0.376	0.240	0.834	0.296	0.426	0.054	0.331	0.125	0.612	0.317
MOCHUKKLE	0.145	0.069	0.259	0.138	0.710	0.091		0.194	0.152	0.192	0.746	0.078	0.187	0.096	0.084	0.089	0.586	0.260
MOCHUKRON	0.110	0.098	0.705	0.165	0.634	0.099	0.897	0.493	0.113	0.212	0.755	0.098	0.098	0.134	0.080	0.062	0.516	0.230
MOCHUKUR	0.153	0.060	0.286	0.175	0.248	0.181	0.736	0.152	0.370	0.209	0.744	0.082	0.159	0.149	0.196	0.064	0.597	0.243
MOCHULEJWE	0.077	0.089	0.380	0.067	0.743	0.072	0.611	0.480	0.333	0.228	0.739	0.101	0.103	0.147	0.159	0.071	0.634	0.274
MOKHBETH	0.175	0.312		0.428		0.180	0.731	1.017	0.340	0.170		0.325	0.445	0.119	0.153		0.592	0.137
MOKHBLOEM	0.085	0.263	0.379	0.176	0.609	0.130	0.742	1.504	0.127	0.137		0.329	0.329	0.116	0.138	0.085	0.648	0.239
MOKHCAPE	0.070	0.249	0.657	0.224	0.928	0.076	0.612	1.044	0.135	0.115		0.195	0.350	0.063	0.072	0.063	0.644	0.136
MOKHDUR	0.158	0.322	0.550	0.259	0.702	0.034	0.583	0.956	0.291	0.172		0.197	0.386	0.077	0.116	0.193	0.564	0.186
MOKHEL	0.150		0.680	0.121	1.032	0.077	0.782	1.040	0.201	0.087		0.121	0.401	0.053	0.138	0.123	0.571	0.168
MOKHERM	0.168	0.319	0.599	0.162	0.409	0.084	0.913	1.037	0.426	0.338		0.237	0.401	0.049	0.125	0.118	0.554	0.125
MOKHGEO	0.142	0.326	0.397	0.144	1.176	0.131	1.032	0.914	0.350	0.154		0.123	0.317	0.020	0.247	0.185	0.572	0.124
MOKHKKLE	0.149	0.315	0.453	0.243	0.603	0.081		0.928	0.135	0.206			0.410	0.040	0.077	0.084	0.601	0.180
MOKHKRON	0.109	0.362	0.348	0.277	0.713	0.103	0.241	1.608	0.067	0.168		0.366	0.458	0.137	0.121	0.132	0.447	0.170
MOKHKUR	0.179	0.285	0.230	0.215	0.436	0.073	0.498	0.976	0.278	0.225		0.382	0.387	0.095	0.116	0.044	0.498	0.240
MOKHLEJWE	0.162	0.340	0.357	0.131	0.902	0.059	0.649	1.037	0.314	0.170		0.291	0.367	0.103	0.088	0.082	0.588	0.189
MOLEBETH	0.157	0.034		0.401		0.142	0.443	0.383	0.374	0.237	0.762	0.155	0.631	0.143	0.166		0.538	0.111
MOLEBLOEM	0.127	0.021	0.287	0.066	0.732	0.249	0.259	0.698	0.111	0.255	0.685	0.130	0.164	0.157	0.174	0.082	0.505	0.150
MOLECAPE	0.074	0.034	0.590	0.190	0.926	0.094	0.501	0.291	0.144	0.275	0.836	0.074	0.160	0.079	0.044	0.077	0.546	0.128
MOLEDUR	0.175	0.054	0.452	0.164	0.504	0.110	0.523	0.273	0.342	0.309	0.806	0.100	0.195	0.098	0.146	0.108	0.516	0.133
MOLEEL	0.163		0.525	0.093	0.973	0.093	0.200	0.235	0.303	0.198	0.791	0.136	0.085	0.046	0.067	0.038	0.472	0.172
MOLEERM	0.172	0.029	0.508	0.109	0.494	0.143	0.164	0.140	0.401	0.114	0.821	0.120	0.081	0.084	0.125	0.058	0.543	0.072
MOLEGEO	0.056	0.046	0.245	0.109	1.100	0.139	0.200	0.226	0.386	0.272	0.823	0.139	0.389	0.052	0.237	0.055	0.494	0.208
MOLEKKLE	0.179	0.040	0.175	0.178	0.716	0.056		0.191	0.121	0.230	0.765	0.079	0.169	0.053	0.039	0.039	0.519	0.152
MOLEKRON	0.066	0.042	0.475	0.206	0.937	0.105	0.784	0.573	0.119	0.318	0.778	0.130	0.114	0.140	0.056	0.075	0.505	0.115
MOLEKUR	0.145	0.013	0.245	0.194	0.558	0.157	0.599	0.251	0.322	0.243	0.738	0.128	0.168	0.095	0.130	0.049	0.500	0.101
MOLELEJWE	0.104	0.061	0.317	0.090	0.871	0.042	0.400	0.302	0.302	0.252	0.737	0.078	0.086	0.128	0.083	0.068	0.509	0.192
MOYEBETH	0.180	0.305		0.490		0.225	0.586		0.338	0.156	0.095	0.326	0.149	0.138	0.177		0.620	0.216
MOYEBLOEM	0.114	0.262	0.504	0.179	0.569	0.197	0.628		0.097	0.175	0.164	0.353	0.330	0.109	0.143	0.095	0.653	0.345
MOYECAPE	0.111	0.261	0.529	0.304	0.821	0.089	0.547		0.164	0.214	0.078	0.205	0.205	0.073	0.069	0.036	0.635	0.261
MOYEDUR	0.134	0.305	0.471	0.291	0.554	0.069	0.445		0.345	0.204	0.077	0.223	0.233	0.090	0.081	0.123	0.590	0.238
MOYEEL	0.190		0.471	0.150	0.849	0.099	0.631		0.241	0.138	0.135	0.177	0.351	0.072	0.110	0.066	0.585	0.239
MOYEERM	0.091	0.305	0.490	0.212	0.435	0.173	0.710		0.459	0.238	0.089	0.385	0.400	0.127	0.140	0.086	0.654	0.197
MOYEGEO	0.138	0.333	0.457	0.172	1.110	0.123	0.709		0.367	0.165	0.120	0.139	0.087	0.032	0.216	0.117	0.605	0.324
MOYEKKLE	0.146	0.321	0.358	0.277	0.452	0.098			0.120	0.128	0.080		0.269	0.049	0.069	0.067	0.652	0.279
MOYEKRON	0.113	0.354	0.635	0.321	0.749	0.101	0.216		0.063	0.154	0.099	0.414	0.339	0.113	0.110	0.128	0.592	0.295
MOYEKUR	0.086	0.287	0.357	0.283	0.266	0.163	0.395		0.317	0.189	0.102	0.360	0.337	0.123	0.157	0.040	0.568	0.214
MOYELEJWE	0.148	0.339	0.433	0.164	1.021	0.065	0.359		0.350	0.177	0.086	0.319	0.249	0.124	0.103	0.078	0.602	0.339
MSUBETH	0.237	0.276		0.513		0.299	0.198	1.034	0.340	0.085	0.068	0.456	0.082	0.063	0.132		0.510	0.170
MSUBLOEM	0.121	0.226	0.447	0.310	0.721	0.330	0.221	1.723	0.061	0.108	0.123	0.472	0.476	0.061	0.076	0.082	0.550	0.187
MSUCAPE	0.177	0.252	0.702	0.315	0.957	0.185	0.259	1.188	0.170	0.073	0.058	0.275	0.395	0.068	0.146	0.094	0.528	0.152
MSUDUR	0.179	0.358	0.503	0.303	0.573	0.129	0.238	0.978	0.364	0.148	0.063	0.335	0.389	0.067	0.040	0.085	0.474	0.125
MSUEL	0.313		0.674	0.165	0.919	0.163	0.348	1.130	0.301	0.056	0.142	0.278	0.434	0.057	0.121	0.057	0.445	0.156
MSUERM	0.242	0.277	0.636	0.187	0.617	0.131	0.269	1.057	0.508	0.305	0.062	0.461	0.483	0.056	0.081	0.040	0.507	0.216
MSUGEO	0.147	0.319	0.420	0.172	1.111	0.181	0.506	1.061	0.365	0.106	0.078	0.186	0.208	0.127	0.170	0.091	0.502	0.142
MSUKKLE	0.259	0.274	0.470	0.327	0.676	0.182		1.043	0.165	0.086	0.070	0.255	0.420	0.057	0.090	0.052	0.516	0.145
MSUKRON	0.095	0.236	0.804	0.347	0.447	0.208	0.305	1.311	0.117	0.136	0.072	0.465	0.476	0.069	0.125	0.102	0.386	0.162
MSUKUR	0.244	0.223	0.467	0.292	0.599	0.223	0.180	0.910	0.310	0.124	0.091	0.455	0.478	0.092	0.053	0.085	0.470	0.179
MSULEJWE	0.261	0.301	0.367	0.169	0.907	0.137	0.178	1.140	0.332	0.091	0.080	0.480	0.457	0.044	0.051	0.066	0.543	0.147
NATBETH	0.213	0.250		0.142		0.175	0.340	0.334	0.713	0.327	0.849	0.221	0.704	0.304	0.292		0.644	0.488
NATBLOEM	0.200	0.213	0.350	0.092	0.752	0.265	0.228	0.770	0.408	0.318	0.757	0.243	0.278	0.264	0.307	0.178	0.648	0.479
NATCAPE	0.275	0.181	0.683	0.088	1.029	0.276	0.407	0.360	0.442	0.269	0.944	0.351	0.307	0.210	0.132	0.136	0.692	0.492
NATDUR	0.088	0.255	0.494	0.126	0.889	0.210	0.460	0.271	0.665	0.386	0.844	0.274	0.377	0.233	0.302	0.319	0.644	0.489
NATEL	0.097		0.649	0.255	0.863	0.321	0.341	0.376	0.547	0.294	0.897	0.388	0.218	0.250	0.254	0.200	0.633	0.551
NATERM	0.198	0.227	0.558	0.209	0.314	0.399	0.296	0.150	0.806	0.205	0.886	0.192	0.173	0.235	0.323	0.195	0.669	0.403
NATGEO	0.290	0.257	0.384	0.239	1.139	0.262	0.258	0.337	0.678	0.337	0.941	0.441	0.480	0.168	0.392	0.290	0.656	0.598
NATKKLE	0.138	0.241	0.490	0.130	0.733	0.249		0.254	0.446	0.281	0.877	0.180	0.292	0.208	0.211	0.194	0.661	0.522
NATKRON	0.298	0.282	0.503	0.060	0.748	0.290	0.598	0.631	0.419	0.376	0.924	0.165	0.219	0.280	0.183	0.300	0.615	0.513
NATKUR	0.125	0.231	0.222	0.144	0.398	0.280	0.463	0.221	0.647	0.368	0.843	0.208	0.261	0.296	0.320	0.196	0.581	0.480
NATLEJWE	0.193	0.290	0.350	0.253	0.746	0.333	0.291	0.367	0.621	0.375	0.865	0.153	0.230	0.273	0.276	0.239	0.690	0.576
NELSARTE	0.139	0.102	0.617	0.050	0.922	0.200	0.322	0.226	0.326	0.321	0.781	0.151	0.449	0.186	0.095	0.100	0.606	0.438
NELSBB	0.206	0.262	0.651	0.350	0.671	0.030	0.450	0.950	0.261	0.151	0.063	0.405	0.459	0.038	0.089	0.091	0.513	0.108
NELSBOBO	0.103	0.158	0.817	0.062	0.841	0.201	0.145	0.130	0.350	0.301	0.786	0.070	0.288	0.203	0.151	0.138	0.611	0.296
NELSFRANS	0.089	0.254	0.721	0.205	0.698	0.286	0.618	0.254	0.381	0.311	0.783	0.073	0.469	0.191	0.087	0.079	0.622	0.163
NELSGABS	0.047	0.074	0.822	0.259	0.349	0.148	0.458	0.371	0.326	0.328	0.740	0.132	0.391	0.132	0.056	0.054	0.608	0.157
NELSGAN	0.144	0.117	0.846	0.420	0.788	0.121	0.255	0.319	0.279	0.283	0.758	0.098	0.419	0.104	0.138	0.128	0.614	0.073
NELSGHOPE	0.164	0.181	0.563	0.061	0.851	0.192	0.335	0.268	0.227	0.353	0.800	0.148	0.384	0.346	0.148	0.194	0.633	0.415
NELSHLO	0.187	0.276	0.295	0.408	0.879	0.076	0.276	1.366	0.219	0.132	0.102	0.455	0.342	0.059	0.068	0.127	0.547	0.122
NELSJWAN	0.053	0.073	0.860	0.191	0.660	0.173	0.419	0.236	0.262	0.401	0.832	0.270	0.357	0.213	0.065	0.087	0.672	0.149
NELSKAN	0.137	0.148	0.584	0.124	1.549	0.288	0.366	0.175	0.356	0.166	0.699	0.181	0.301	0.186	0.156	0.168	0.666	0.268
NELSKANY	0.087	0.073	0.705	0.127	0.405	0.156	0.533	0.413	0.388	0.318	0.765	0.081	0.233	0.185	0.130	0.081	0.581	0.156
NELSKASA	0.106	0.399	0.631	0.323	0.770	0.284	0.419	0.367	0.377	0.403	0.832	0.159	0.376	0.252	0.168	0.196	0.692	0.209
NELSKHAKH	0.437	0.216	0.385	0.128	1.568	0.322	0.358	0.223	0.551	0.525	0.889	0.190	0.451	0.383	0.215	0.305	0.758	0.364
NELSLETHL	0.069	0.090	0.847	0.066	0.738	0.231	0.725	0.319	0.182	0.244	0.878	0.407	0.310	0.302	0.148	0.050	0.637	0.419
NELSLETLH	0.066	0.157	0.697	0.090	0.446	0.290	0.552	0.348	0.381	0.442	0.820	0.077	0.348	0.252	0.150	0.088	0.710	0.267
NELSLOBA	0.073	0.100	0.865	0.196	0.533	0.126	0.322	0.483	0.291	0.293	0.808	0.097	0.317	0.105	0.116	0.096	0.591	0.201
NELSMABU	0.257	0.249	0.582	0.125	1.271	0.323	0.354	0.348	0.461	0.453	0.970	0.200	0.396	0.346	0.244	0.176	0.758	0.224
NELSMACH	0.112	0.154	0.603	0.070	1.130	0.327	0.383	0.262	0.449	0.373	0.937	0.156	0.383	0.251	0.145	0.163	0.715	0.413
NELSMAF	0.113		0.678	0.358	1.232	0.124	0.351	1.398	0.226	0.086	0.094	0.463	0.503	0.119	0.098	0.066	0.448	0.204
NELSMAHA	0.097	0.108	0.759	0.127	0.967	0.133	0.444	0.499	0.217	0.338	0.814	0.145	0.392	0.222	0.122	0.120	0.700	0.128
NELSMALO	0.197	0.230	0.568	0.077	1.119	0.280	0.320	0.274	0.410	0.318	0.784	0.378	0.261	0.324	0.226	0.098	0.688	0.232
NELSMANK	0.032	0.136	0.634	0.084	1.604	0.141	0.497	0.114	0.429	0.230	0.793	0.128	0.377	0.199	0.111	0.066	0.613	0.404
NELSMANY	0.086	0.066	0.684	0.090	1.328	0.149	0.377	0.448	0.374	0.243	0.813	0.219	0.272	0.196	0.084	0.080	0.628	0.270
NELSMASU	0.276	0.146	0.536	0.070	0.926	0.374	0.374	0.170	0.488	0.498	0.859	0.210	0.359	0.304	0.229	0.236	0.735	0.257
NELSMATHU	0.175	0.133	0.678	0.093	1.506	0.368	0.576	0.220	0.464	0.390	0.901	0.294	0.131	0.228	0.113	0.165	0.703	0.360
NELSMAU	0.044	0.087	0.715	0.317	0.617	0.222	0.167	0.184	0.367	0.431	0.809	0.092	0.360	0.127	0.094	0.098	0.673	0.109
NELSMETSI	0.181	0.089	0.659	0.065	1.124	0.214	0.805	0.391	0.480	0.267	0.739	0.096	0.236	0.181	0.065	0.107	0.661	0.508
NELSMHOEK	0.112	0.300	0.517	0.323	0.490	0.050	0.236		0.252	0.136	0.083	0.418	0.337	0.257	0.147	0.089	0.578	0.105
NELSMOCHU	0.080	0.091	0.650	0.182	0.468	0.170	0.533	0.434	0.263	0.296	0.741	0.125	0.284	0.151	0.100	0.076	0.638	0.185
NELSMOKH	0.252	0.356	0.726	0.321	0.765	0.021	0.697	1.293	0.272	0.138		0.305	0.478	0.127	0.078	0.089	0.590	0.166
NELSMOLE	0.111	0.055	0.553	0.245	0.377	0.089	0.343	0.410	0.256	0.269	0.751	0.078	0.488	0.125	0.061	0.069	0.603	0.138
NELSMOYE	0.148	0.324	0.624	0.352	0.534	0.101	0.487		0.227	0.185	0.106	0.347	0.309	0.137	0.103	0.047	0.622	0.283
NELSMSU	0.248	0.302	0.781	0.385	0.950	0.106	0.239	1.148	0.190	0.143	0.093	0.478	0.440	0.131	0.118	0.083	0.529	0.144
NELSNAT	0.277	0.289	0.641	0.064	0.723	0.265	0.376	0.389	0.573	0.352	0.915	0.240	0.443	0.273	0.177	0.191	0.714	0.509
OTSBETH	0.140	0.148		0.196		0.095	0.327	0.196	0.529	0.316	0.818	0.133	0.614	0.271	0.257		0.587	0.215
OTSBLOEM	0.135	0.120	0.214	0.138	1.264	0.134	0.281	0.871	0.309	0.303	0.760	0.111	0.288	0.258	0.292	0.076	0.617	0.239
OTSCAPE	0.260	0.116	0.511	0.080	1.458	0.224	0.378	0.192	0.352	0.372	0.875	0.250	0.205	0.195	0.114	0.094	0.606	0.240
OTSDUR	0.102	0.171	0.386	0.073	1.224	0.133	0.406	0.351	0.585	0.378	0.861	0.113	0.267	0.229	0.217	0.210	0.548	0.228
OTSEL	0.107		0.537	0.201	1.272	0.145	0.331	0.158	0.455	0.256	0.869	0.261	0.128	0.180	0.161	0.146	0.564	0.265
OTSERM	0.133	0.140	0.441	0.131	0.533	0.258	0.178	0.133	0.717	0.129	0.867	0.113	0.163	0.211	0.224	0.158	0.568	0.166
OTSGEO	0.196	0.173	0.233	0.177	1.787	0.180	0.175	0.194	0.556	0.351	0.890	0.308	0.481	0.125	0.333	0.173	0.543	0.366
OTSKKLE	0.098	0.148	0.138	0.094	0.923	0.162		0.162	0.340	0.320	0.856		0.188	0.191	0.143	0.110	0.568	0.270
OTSKRON	0.190	0.175	0.317	0.032	1.315	0.174	0.727	0.392	0.272	0.277	0.839	0.140	0.257	0.257	0.145	0.229	0.491	0.270
OTSKUR	0.096	0.119	0.184	0.099	1.380	0.244	0.541	0.201	0.573	0.318	0.843	0.095	0.250	0.250	0.287	0.102	0.502	0.227
OTSLEJWE	0.155	0.191	0.201	0.157	1.528	0.155	0.332	0.357	0.551	0.356	0.844	0.107	0.086	0.254	0.186	0.156	0.596	0.279
OTSNELS	0.108	0.193	0.578	0.080	1.279	0.219	0.247	0.156	0.522	0.349	0.841	0.099	0.398	0.225	0.168	0.121	0.635	0.207
PALABETH	0.098	0.130		0.207		0.146	0.575	0.213	0.416	0.264	0.766	0.115	0.595	0.156	0.228		0.534	0.166
PALABLOEM	0.088	0.088	0.485	0.102	0.748	0.159	0.443	0.679	0.176	0.211	0.711	0.113	0.108	0.117	0.168	0.103	0.595	0.199
PALACAPE	0.110	0.086	0.962	0.092	0.901	0.104	0.503	0.314	0.220	0.263	0.815	0.166	0.187	0.097	0.056	0.049	0.602	0.182
PALADUR	0.089	0.145	0.673	0.076	0.477	0.117	0.779	0.350	0.449	0.351	0.799	0.152	0.199	0.087	0.153	0.116	0.543	0.145
PALAEL	0.086		0.804	0.105	0.991	0.117	0.474	0.276	0.252	0.196	0.793	0.201	0.052	0.076	0.126	0.057	0.533	0.233
PALAERM	0.091	0.106	0.717	0.062	0.463	0.253	0.332	0.173	0.519	0.120	0.818	0.099	0.075	0.066	0.228	0.088	0.565	0.075
PALAGEO	0.056	0.102	0.550	0.087	1.115	0.183	0.184	0.194	0.451	0.332	0.808	0.259	0.360	0.052	0.290	0.121	0.558	0.239
PALAKKLE	0.105	0.132	0.564	0.118	0.712	0.110		0.194	0.200	0.270	0.785	0.003	0.129	0.056	0.095	0.053	0.566	0.207
PALAKRON	0.049	0.159	0.579	0.110	0.913	0.121	0.976	0.435	0.175	0.299	0.794	0.129	0.070	0.145	0.100	0.130	0.588	0.191
PALAKUR	0.097	0.116	0.406	0.081	0.406	0.194	0.804	0.149	0.374	0.281	0.786	0.142	0.190	0.075	0.225	0.061	0.513	0.236
PALALEJWE	0.055	0.156	0.547	0.097	0.867	0.186	0.599	0.281	0.376	0.181	0.808	0.111	0.102	0.135	0.142	0.088	0.562	0.224
PALANELS	0.071	0.159	0.861	0.125	0.696	0.133	0.568	0.473	0.329	0.287	0.797	0.089	0.367	0.124	0.097	0.097	0.667	0.143
PANDBETH	0.077	0.211		0.248		0.344	0.378	0.266	0.661	0.403	0.967	0.316	0.730	0.419	0.355		0.769	0.526
PANDBLOEM	0.137	0.174	0.279	0.148	1.504	0.197	0.357	0.799	0.456	0.364	0.834	0.336	0.230	0.411	0.382	0.192	0.827	0.421
PANDCAPE	0.100	0.191	0.660	0.057	1.907	0.465	0.405	0.188	0.505	0.407	0.997	0.472	0.282	0.334	0.192	0.116	0.778	0.535
PANDDUR	0.056	0.231	0.500	0.107	1.098	0.449	0.408	0.332	0.706	0.387	0.959	0.367	0.350	0.366	0.315	0.339	0.756	0.470
PANDEL	0.065		0.591	0.188	2.067	0.363	0.470	0.186	0.652	0.391	1.019	0.514	0.225	0.329	0.270	0.207	0.759	0.554
PANDERM	0.129	0.218	0.530	0.128	1.618	0.603	0.446	0.242	0.802	0.129	0.962	0.305	0.144	0.353	0.374	0.220	0.741	0.453
PANDGEO	0.143	0.217	0.336	0.176	1.882	0.474	0.449	0.136	0.708	0.466	0.962	0.529	0.508	0.285	0.459	0.334	0.726	0.595
PANDKKLE	0.088	0.254	0.316	0.093	1.557	0.467		0.176	0.510	0.388	0.893		0.263	0.311	0.276	0.201	0.772	0.558
PANDKRON	0.134	0.222	0.339	0.068	1.498	0.368	0.584	0.354	0.484	0.383	0.932	0.273	0.172	0.413	0.216	0.319	0.745	0.500
PANDKUR	0.035	0.200	0.254	0.130	1.134	0.555	0.443	0.157	0.673	0.370	0.944	0.298	0.147	0.419	0.401	0.186	0.706	0.565
PANDLEJWE	0.081	0.261	0.374	0.158	2.135	0.456	0.438	0.328	0.700	0.353	0.906	0.354	0.203	0.413	0.324	0.272	0.795	0.598
PANDNELS	0.124	0.250	0.659	0.100	1.603	0.455	0.482	0.241	0.640	0.385	0.931	0.313	0.514	0.386	0.231	0.206	0.839	0.521
PEARTE	0.273	0.086	0.244	0.098	1.105	0.184	0.173	0.273	0.327	0.307	0.790	0.194	0.365	0.134	0.159	0.137	0.549	0.512
PEBB	0.122	0.179	1.260	0.226	0.450	0.185	0.374	1.122	0.248	0.121	0.051	0.324	0.423	0.080	0.079	0.104	0.490	0.143
PEBOBO	0.285	0.080	0.424	0.128	0.705	0.243	0.230	0.147	0.403	0.308	0.871	0.132	0.247	0.151	0.216	0.142	0.523	0.368
PEFRANS	0.187	0.166	0.396	0.110	0.583	0.310	0.486	0.166	0.384	0.325	0.829	0.219	0.272	0.126	0.147	0.070	0.578	0.217
PEGABS	0.088	0.028	0.509	0.126	0.314	0.148	0.276	0.323	0.346	0.307	0.727	0.291	0.239	0.041	0.104	0.084	0.507	0.241
PEGAN	0.162	0.038	0.558	0.287	0.854	0.196	0.199	0.147	0.286	0.314	0.750	0.103	0.256	0.041	0.108	0.088	0.549	0.154
PEGHOPE	0.296	0.130	0.270	0.132	1.563	0.203	0.233	0.242	0.329	0.415	0.831	0.146	0.397	0.239	0.135	0.242	0.547	0.533
PEHLO	0.103	0.267	0.455	0.302	0.597	0.131	0.257	1.482	0.228	0.220	0.100	0.352	0.403	0.080	0.049	0.107	0.507	0.118
PEJWAN	0.155	0.024	0.546	0.104	0.469	0.197	0.303	0.294	0.331	0.370	0.768	0.169	0.218	0.101	0.040	0.078	0.586	0.224
PEKAN	0.268	0.104	0.309	0.120	1.490	0.301	0.254	0.232	0.395	0.193	0.714	0.176	0.165	0.180	0.182	0.192	0.584	0.336
PEKANY	0.184	0.034	0.393	0.061	0.487	0.167	0.361	0.273	0.422	0.331	0.750	0.177	0.172	0.128	0.163	0.110	0.563	0.204
PEKASA	0.152	0.350	0.411	0.182	0.649	0.351	0.367	0.314	0.377	0.421	0.849	0.274	0.342	0.149	0.226	0.149	0.576	0.265
PEKHAKH	0.472	0.179	0.103	0.174	1.625	0.318	0.229	0.386	0.494	0.464	0.893	0.343	0.230	0.310	0.220	0.173	0.697	0.396
PELETHL	0.169	0.044	0.502	0.125	1.086	0.170	0.641	0.355	0.202	0.257	0.919	0.316	0.185	0.229	0.124	0.094	0.583	0.430
PELETLH	0.192	0.106	0.337	0.119	0.576	0.233	0.394	0.321	0.370	0.451	0.835	0.155	0.305	0.182	0.171	0.067	0.627	0.312
PELOBA	0.088	0.045	0.511	0.116	0.383	0.139	0.258	0.426	0.275	0.346	0.817	0.192	0.161	0.069	0.126	0.062	0.525	0.296
PEMABU	0.295	0.164	0.249	0.386	1.133	0.118	0.298	0.238	0.499	0.398	1.020	0.250	0.179	0.249	0.244	0.159	0.713	0.284
PEMACH	0.249	0.105	0.280	0.154	1.324	0.273	0.200	0.275	0.477	0.355	0.941	0.203	0.206	0.185	0.170	0.192	0.633	0.477
PEMAF	0.155	0.236	0.370	0.247	0.960	0.157	0.371	1.503	0.203	0.074	0.110	0.329	0.474	0.080	0.086	0.083	0.431	0.183
PEMAHA	0.220	0.037	0.308	0.134	1.050	0.196	0.402	0.440	0.369	0.391	0.821	0.218	0.260	0.164	0.163	0.166	0.644	0.149
PEMALO	0.310	0.167	0.220	0.161	1.465	0.259	0.237	0.249	0.405	0.360	0.810	0.519	0.271	0.185	0.220	0.154	0.579	0.257
PEMANK	0.281	0.099	0.333	0.114	1.453	0.205	0.452	0.338	0.393	0.275	0.764	0.115	0.209	0.155	0.138	0.098	0.563	0.452
PEMANY	0.184	0.028	0.334	0.135	1.320	0.242	0.318	0.312	0.340	0.244	0.793	0.299	0.170	0.137	0.117	0.175	0.550	0.233
PEMASU	0.412	0.081	0.244	0.091	1.447	0.294	0.268	0.318	0.519	0.532	0.840	0.293	0.291	0.230	0.311	0.229	0.660	0.313
PEMATHU	0.303	0.070	0.252	0.130	1.536	0.259	0.540	0.280	0.488	0.362	0.873	0.375	0.265	0.168	0.169	0.161	0.616	0.457
PEMAU	0.153	0.019	0.411	0.213	0.703	0.118	0.212	0.226	0.363	0.287	0.806	0.194	0.266	0.075	0.108	0.136	0.610	0.173
PEMETSI	0.303	0.034	0.349	0.128	1.237	0.221	0.558	0.315	0.455	0.269	0.808	0.153	0.200	0.130	0.093	0.204	0.562	0.554
PEMHOEK	0.160	0.230	0.494	0.221	0.412	0.065	0.180		0.245	0.165	0.073	0.274	0.330	0.123	0.121	0.076	0.509	0.145
PEMOCHU	0.104	0.056	0.410	0.163	0.480	0.152	0.405	0.394	0.340	0.257	0.739	0.179	0.190	0.099	0.078	0.112	0.594	0.272
PEMOKH	0.171	0.347	0.418	0.200	0.721	0.057	0.874	1.136	0.276	0.179		0.220	0.443	0.018	0.114	0.119	0.594	0.197
PEMOLE	0.069	0.035	0.211	0.113	0.731	0.167	0.218	0.360	0.306	0.297	0.823	0.199	0.193	0.060	0.051	0.051	0.477	0.155
PEMOYE	0.193	0.271	0.406	0.241	0.657	0.078	0.715		0.285	0.146	0.100	0.282	0.241	0.051	0.099	0.097	0.610	0.292
PEMSU	0.205	0.268	0.437	0.268	0.731	0.158	0.296	1.123	0.257	0.072	0.079	0.358	0.342	0.069	0.090	0.086	0.475	0.138
PENAT	0.344	0.221	0.360	0.175	0.756	0.227	0.284	0.493	0.615	0.396	0.861	0.306	0.313	0.199	0.290	0.213	0.644	0.540
PEOTS	0.275	0.134	0.208	0.116	1.534	0.085	0.273	0.202	0.485	0.373	0.805	0.156	0.299	0.161	0.173	0.168	0.553	0.291
PEPALA	0.137	0.111	0.545	0.113	0.510	0.183	0.391	0.371	0.339	0.298	0.795	0.231	0.186	0.082	0.106	0.065	0.561	0.213
PEPAND	0.190	0.194	0.350	0.158	1.594	0.359	0.349	0.260	0.645	0.451	0.912	0.471	0.311	0.320	0.274	0.166	0.730	0.538
PIETARTE	0.121	0.120	0.527	0.117	1.561	0.174	0.186	0.378	0.217	0.250	0.801	0.225	0.484	0.207	0.089	0.133	0.556	0.510
PIETBB	0.158	0.270	0.897	0.192	0.491	0.044	0.389	1.218	0.112	0.124	0.030	0.261	0.369	0.040	0.038	0.071	0.484	0.131
PIETBOBO	0.108	0.101	0.664	0.126	1.068	0.247	0.291	0.157	0.281	0.337	0.828	0.190	0.261	0.227	0.169	0.191	0.525	0.430
PIETFRANS	0.043	0.209	0.577	0.090	0.846	0.316	0.403	0.165	0.263	0.304	0.835	0.227	0.307	0.201	0.090	0.210	0.602	0.254
PIETGABS	0.038	0.022	0.601	0.120	0.334	0.199	0.310	0.355	0.239	0.276	0.767	0.325	0.317	0.136	0.086	0.167	0.543	0.230
PIETGAN	0.086	0.025	0.604	0.350	0.885	0.184	0.048	0.329	0.186	0.308	0.769	0.121	0.285	0.095	0.111	0.129	0.563	0.160
PIETGHOPE	0.144	0.100	0.401	0.120	0.947	0.306	0.155	0.335	0.210	0.303	0.817	0.079	0.390	0.319	0.160	0.260	0.551	0.518
PIETHLO	0.130	0.304	0.269	0.265	0.921	0.045	0.268	1.489	0.144	0.170	0.057	0.266	0.325	0.046	0.056	0.074	0.522	0.131
PIETJWAN	0.052	0.039	0.698	0.068	0.805	0.255	0.429	0.352	0.157	0.359	0.805	0.207	0.305	0.178	0.042	0.164	0.564	0.250
PIETKAN	0.091	0.155	0.385	0.149	2.029	0.280	0.274	0.356	0.276	0.198	0.740	0.058	0.285	0.270	0.121	0.264	0.584	0.359
PIETKANY	0.105	0.025	0.417	0.091	0.642	0.174	0.394	0.303	0.291	0.336	0.772	0.228	0.245	0.202	0.127	0.112	0.596	0.239
PIETKASA	0.094	0.353	0.453	0.135	0.901	0.363	0.289	0.324	0.317	0.474	0.811	0.366	0.482	0.270	0.208	0.272	0.579	0.216
PIETKHAKH	0.378	0.214	0.263	0.237	1.772	0.333	0.214	0.321	0.388	0.424	0.931	0.513	0.272	0.381	0.168	0.147	0.709	0.433
PIETLETHL	0.073	0.079	0.722	0.116	1.024	0.225	0.634	0.407	0.145	0.181	0.889	0.334	0.224	0.315	0.157	0.202	0.587	0.484
PIETLETLH	0.074	0.090	0.547	0.109	0.926	0.350	0.332	0.458	0.340	0.426	0.837	0.254	0.369	0.277	0.197	0.100	0.633	0.387
PIETLOBA	0.072	0.047	0.681	0.076	0.548	0.088	0.098	0.489	0.190	0.274	0.805	0.187	0.340	0.137	0.106	0.149	0.532	0.299
PIETMABU	0.163	0.239	0.490	0.276	1.293	0.246	0.307	0.378	0.399	0.384	0.943	0.419	0.427	0.343	0.231	0.192	0.740	0.349
PIETMACH	0.111	0.133	0.434	0.246	1.104	0.380	0.242	0.342	0.295	0.417	0.984	0.318	0.379	0.296	0.156	0.343	0.629	0.516
PIETMAF	0.159	0.262	0.665	0.230	1.424	0.114	0.252	1.456	0.122	0.089	0.056	0.276	0.422	0.077	0.039	0.102	0.484	0.165
PIETMAHA	0.080	0.107	0.419	0.142	1.240	0.134	0.303	0.470	0.279	0.336	0.816	0.296	0.385	0.243	0.155	0.247	0.650	0.128
PIETMALO	0.164	0.181	0.384	0.219	1.549	0.329	0.331	0.340	0.301	0.388	0.821	0.617	0.417	0.284	0.246	0.164	0.605	0.350
PIETMANK	0.188	0.107	0.542	0.107	1.695	0.262	0.304	0.292	0.258	0.347	0.827	0.133	0.324	0.259	0.135	0.084	0.568	0.519
PIETMANY	0.099	0.073	0.522	0.130	1.372	0.232	0.220	0.418	0.234	0.187	0.808	0.310	0.250	0.219	0.132	0.191	0.541	0.308
PIETMASU	0.275	0.071	0.430	0.102	0.571	0.333	0.172	0.227	0.391	0.410	0.905	0.409	0.445	0.302	0.242	0.361	0.637	0.376
PIETMATHU	0.184	0.123	0.439	0.153	1.271	0.364	0.508	0.354	0.400	0.344	0.916	0.586	0.307	0.229	0.144	0.284	0.635	0.499
PIETMAU	0.039	0.068	0.554	0.183	0.884	0.198	0.251	0.352	0.248	0.312	0.779	0.175	0.347	0.173	0.107	0.224	0.630	0.221
PIETMETSI	0.163	0.057	0.558	0.116	1.375	0.243	0.746	0.466	0.388	0.237	0.808	0.191	0.225	0.216	0.088	0.204	0.607	0.612
PIETMHOEK	0.084	0.269	0.339	0.196	0.709	0.088	0.123		0.122	0.144	0.042	0.192	0.383	0.244	0.078	0.156	0.543	0.156
PIETMOCHU	0.097	0.051	0.479	0.067	0.848	0.187	0.332	0.479	0.189	0.280	0.766	0.256	0.251	0.174	0.109	0.201	0.611	0.317
PIETMOKH	0.115	0.268	0.599	0.186	0.937	0.073	0.997	1.191	0.180	0.210		0.121	0.418	0.107	0.058	0.204	0.557	0.240
PIETMOLE	0.150	0.030	0.460	0.133	1.003	0.244	0.163	0.407	0.192	0.281	0.811	0.153	0.278	0.135	0.076	0.097	0.520	0.209
PIETMOYE	0.113	0.306	0.455	0.279	0.776	0.067	0.749		0.163	0.141	0.073	0.184	0.312	0.124	0.058	0.121	0.619	0.361
PIETMSU	0.180	0.264	0.574	0.235	0.948	0.084	0.358	1.393	0.127	0.115	0.056	0.280	0.339	0.046	0.067	0.088	0.511	0.125
PIETNAT	0.220	0.213	0.526	0.182	0.630	0.338	0.280	0.363	0.487	0.317	0.962	0.370	0.408	0.292	0.212	0.298	0.646	0.580
PIETOTS	0.125	0.153	0.414	0.097	1.332	0.225	0.289	0.335	0.398	0.365	0.855	0.211	0.375	0.262	0.178	0.205	0.571	0.330
PIETPALA	0.043	0.103	0.721	0.069	0.962	0.262	0.253	0.432	0.252	0.285	0.794	0.225	0.314	0.151	0.097	0.053	0.567	0.251
PIETPAND	0.063	0.223	0.519	0.088	2.052	0.421	0.326	0.322	0.479	0.430	0.952	0.496	0.406	0.402	0.280	0.278	0.753	0.577
PITSBETH	0.195	0.059		0.173		0.192	0.296	0.499	0.549	0.395	0.741	0.132	0.696	0.256	0.289		0.641	0.381
PITSBLOEM	0.140	0.046	0.540	0.148	1.194	0.255	0.144	0.888	0.311	0.347	0.661	0.080	0.245	0.258	0.252	0.281	0.506	0.407
PITSCAPE	0.220	0.058	0.746	0.082	1.495	0.238	0.405	0.386	0.279	0.393	0.762	0.169	0.224	0.196	0.077	0.103	0.596	0.343
PITSDUR	0.217	0.093	0.644	0.057	0.961	0.284	0.435	0.326	0.516	0.441	0.764	0.161	0.258	0.205	0.210	0.217	0.579	0.412
PITSEL	0.242		0.799	0.159	1.176	0.285	0.282	0.444	0.454	0.324	0.753	0.251	0.176	0.177	0.144	0.232	0.549	0.412
PITSERM	0.191	0.072	0.627	0.154	0.800	0.399	0.200	0.194	0.752	0.102	0.730	0.113	0.144	0.205	0.261	0.164	0.556	0.317
PITSGEO	0.219	0.084	0.372	0.132	1.705	0.112	0.235	0.400	0.474	0.414	0.826	0.323	0.432	0.141	0.380	0.182	0.586	0.454
PITSKKLE	0.193	0.078	0.477	0.109	1.287	0.214		0.393	0.285	0.348	0.764	0.044	0.205	0.181	0.170	0.137	0.551	0.414
PITSKRON	0.192	0.113	0.630	0.051	1.344	0.262	0.668	0.877	0.297	0.343	0.794	0.081	0.125	0.245	0.143	0.099	0.422	0.352
PITSKUR	0.218	0.047	0.363	0.071	0.946	0.275	0.405	0.269	0.534	0.382	0.719	0.141	0.210	0.205	0.291	0.105	0.544	0.357
PITSLEJWE	0.223	0.120	0.479	0.155	1.539	0.289	0.348	0.652	0.479	0.379	0.706	0.100	0.120	0.245	0.157	0.153	0.550	0.453
PITSNELS	0.151	0.107	0.777	0.081	1.410	0.383	0.343	0.451	0.432	0.411	0.772	0.100	0.343	0.223	0.146	0.161	0.692	0.387
PITSPE	0.217	0.072	0.433	0.089	1.209	0.477	0.195	0.432	0.470	0.388	0.777	0.146	0.279	0.166	0.173	0.147	0.520	0.434
PITSPIET	0.183	0.017	0.611	0.136	1.463	0.345	0.246	0.564	0.332	0.417	0.796	0.154	0.259	0.245	0.183	0.247	0.584	0.444
POLOARTE	0.183	0.100	0.331	0.073	1.586	0.209	0.437	0.196	0.208	0.305	0.765	0.373	0.376	0.235	0.155	0.141	0.663	0.442
POLOBB	0.147	0.247	1.774	0.278	0.360	0.060	0.512	0.909	0.219	0.122	0.068	0.312	0.493	0.041	0.070	0.047	0.547	0.097
POLOBOBO	0.184	0.093	0.425	0.089	0.852	0.208	0.305	0.208	0.245	0.397	0.822	0.215	0.194	0.229	0.209	0.243	0.655	0.317
POLOFRANS	0.120	0.188	0.527	0.062	0.751	0.292	0.653	0.294	0.292	0.391	0.821	0.211	0.165	0.246	0.169	0.186	0.654	0.140
POLOGABS	0.056	0.027	0.581	0.140	0.453	0.176	0.486	0.258	0.283	0.339	0.726	0.238	0.228	0.132	0.096	0.072	0.631	0.162
POLOGAN	0.089	0.100	0.507	0.274	0.793	0.081	0.319	0.301	0.175	0.304	0.711	0.229	0.165	0.115	0.120	0.105	0.619	0.120
POLOGHOPE	0.182	0.112	0.290	0.120	1.257	0.259	0.406	0.224	0.245	0.331	0.840	0.222	0.283	0.346	0.160	0.243	0.635	0.485
POLOHLO	0.117	0.297	0.652	0.293	0.857	0.108	0.370	1.109	0.213	0.236	0.057	0.316	0.453	0.065	0.076	0.052	0.608	0.100
POLOJWAN	0.066	0.027	0.471	0.089	0.678	0.230	0.549	0.176	0.358	0.369	0.778	0.273	0.154	0.183	0.105	0.184	0.677	0.120
POLOKAN	0.164	0.128	0.414	0.118	1.893	0.317	0.519	0.246	0.337	0.256	0.737	0.273	0.138	0.263	0.208	0.294	0.698	0.243
POLOKANY	0.148	0.029	0.286	0.069	0.485	0.163	0.606	0.299	0.339	0.335	0.790	0.169	0.151	0.211	0.164	0.149	0.642	0.181
POLOKASA	0.089	0.360	0.338	0.162	0.828	0.305	0.464	0.249	0.348	0.469	0.768	0.292	0.310	0.294	0.226	0.274	0.685	0.187
POLOKHAKH	0.424	0.174	0.190	0.191	1.732	0.419	0.356	0.220	0.433	0.404	0.902	0.359	0.236	0.437	0.179	0.496	0.779	0.346
POLOLETHL	0.130	0.061	0.555	0.075	1.166	0.239	0.610	0.219	0.203	0.256	0.888	0.554	0.186	0.340	0.188	0.214	0.635	0.390
POLOLETLH	0.082	0.106	0.377	0.135	0.818	0.279	0.599	0.283	0.351	0.480	0.864	0.223	0.222	0.284	0.191	0.169	0.722	0.240
POLOLOBA	0.077	0.048	0.468	0.099	0.595	0.183	0.443	0.222	0.269	0.342	0.781	0.183	0.177	0.163	0.145	0.130	0.596	0.266
POLOMABU	0.251	0.230	0.357	0.233	1.076	0.359	0.350	0.294	0.605	0.462	0.975	0.381	0.279	0.327	0.289	0.295	0.848	0.255
POLOMACH	0.194	0.126	0.299	0.188	1.187	0.379	0.492	0.160	0.406	0.416	0.940	0.325	0.223	0.298	0.197	0.252	0.729	0.460
POLOMAF	0.161	0.303	0.615	0.249	1.317	0.075	0.223	1.747	0.153	0.116	0.112	0.390	0.541	0.080	0.078	0.097	0.564	0.189
POLOMAHA	0.128	0.049	0.399	0.112	1.033	0.089	0.555	0.288	0.272	0.383	0.796	0.244	0.333	0.275	0.170	0.195	0.730	0.108
POLOMALO	0.232	0.202	0.241	0.200	1.233	0.296	0.413	0.188	0.278	0.290	0.861	0.420	0.310	0.332	0.271	0.253	0.725	0.216
POLOMANK	0.201	0.113	0.317	0.089	1.687	0.213	0.593	0.252	0.354	0.275	0.768	0.193	0.247	0.256	0.187	0.129	0.626	0.390
POLOMANY	0.149	0.096	0.278	0.112	1.317	0.226	0.441	0.167	0.280	0.287	0.779	0.135	0.238	0.214	0.132	0.087	0.623	0.184
POLOMASU	0.362	0.082	0.190	0.085	0.947	0.380	0.376	0.317	0.415	0.559	0.816	0.263	0.211	0.332	0.237	0.322	0.798	0.277
POLOMATHU	0.227	0.158	0.396	0.140	1.276	0.257	0.623	0.241	0.449	0.440	0.930	0.438	0.282	0.249	0.212	0.231	0.716	0.410
POLOMAU	0.078	0.029	0.317	0.206	0.781	0.246	0.270	0.189	0.247	0.327	0.781	0.174	0.261	0.186	0.149	0.187	0.712	0.154
POLOMETSI	0.212	0.038	0.392	0.079	0.850	0.264	0.554	0.244	0.390	0.306	0.806	0.236	0.162	0.212	0.150	0.197	0.727	0.579
POLOMHOEK	0.072	0.279	0.637	0.246	0.409	0.056	0.454		0.240	0.165	0.049	0.285	0.405	0.145	0.069	0.086	0.624	0.138
POLOMOCHU	0.080	0.059	0.327	0.101	0.634	0.150	0.679	0.236	0.246	0.269	0.768	0.275	0.217	0.169	0.142	0.138	0.719	0.209
POLOMOKH	0.139	0.311	0.298	0.180	0.937	0.061	0.652	0.944	0.180	0.184		0.294	0.445	0.120	0.070	0.118	0.679	0.145
POLOMOLE	0.067	0.031	0.256	0.116	0.946	0.143	0.504	0.360	0.189	0.306	0.776	0.197	0.240	0.139	0.082	0.070	0.570	0.110
POLOMOYE	0.105	0.311	0.390	0.263	0.781	0.099	0.551		0.216	0.191	0.090	0.348	0.252	0.141	0.089	0.142	0.709	0.228
POLOMSU	0.163	0.275	0.450	0.235	0.818	0.149	0.232	0.858	0.180	0.164	0.088	0.368	0.374	0.077	0.064	0.100	0.563	0.182
POLONAT	0.243	0.214	0.307	0.168	0.517	0.296	0.369	0.242	0.474	0.341	0.900	0.334	0.356	0.299	0.224	0.392	0.724	0.499
POLOOTS	0.198	0.126	0.313	0.109	1.584	0.180	0.412	0.334	0.473	0.398	0.861	0.231	0.269	0.256	0.208	0.271	0.641	0.198
POLOPALA	0.064	0.110	0.470	0.041	0.920	0.219	0.671	0.234	0.308	0.308	0.817	0.156	0.210	0.147	0.105	0.131	0.649	0.164
POLOPAND	0.134	0.195	0.380	0.063	1.633	0.541	0.311	0.273	0.573	0.446	0.970	0.389	0.287	0.379	0.281	0.400	0.844	0.500
POLOPITS	0.155	0.060	0.548	0.084	1.346	0.348	0.366	0.259	0.396	0.447	0.751	0.271	0.302	0.269	0.241	0.039	0.611	0.353
PREARTE	0.181	0.015	0.443	0.108	1.681	0.183	0.537	0.299	0.145	0.185	0.807	0.123	0.376	0.232	0.222	0.072	0.534	0.517
PREBB	0.133	0.145	0.996	0.438	0.251	0.088	0.593	1.248	0.079	0.164	0.092	0.578	0.670	0.043	0.113	0.041	0.459	0.096
PREBOBO	0.148	0.020	0.460	0.088	1.122	0.255	0.442	0.178	0.140	0.260	0.825	0.203	0.162	0.216	0.211	0.184	0.518	0.343
PREFRANS	0.091	0.104	0.559	0.230	0.844	0.301	0.831	0.169	0.157	0.201	0.883	0.142	0.153	0.204	0.145	0.128	0.571	0.199
PREGABS	0.073	0.083	0.583	0.337	0.403	0.198	0.599	0.369	0.091	0.277	0.733	0.108	0.174	0.095	0.089	0.081	0.496	0.203
PREGAN	0.077	0.022	0.572	0.484	1.128	0.119	0.472	0.292	0.067	0.267	0.705	0.141	0.249	0.093	0.130	0.060	0.519	0.132
PREGHOPE	0.177	0.034	0.351	0.127	1.220	0.207	0.569	0.327	0.096	0.245	0.815	0.317	0.335	0.314	0.160	0.222	0.515	0.508
PREHLO	0.056	0.215	0.595	0.446	0.752	0.108	0.411	1.495	0.065	0.534	0.097	0.587	0.504	0.039	0.100	0.085	0.489	0.095
PREJWAN	0.089	0.083	0.601	0.265	0.881	0.217	0.596	0.320	0.087	0.324	0.767	0.178	0.169	0.172	0.093	0.123	0.572	0.161
PREKAN	0.163	0.024	0.394	0.130	2.079	0.349	0.565	0.243	0.142	0.233	0.679	0.331	0.109	0.240	0.115	0.218	0.545	0.270
PREKANY	0.199	0.074	0.472	0.224	0.718	0.112	0.700	0.352	0.126	0.276	0.732	0.130	0.164	0.195	0.127	0.066	0.504	0.208
PREKASA	0.116	0.260	0.504	0.347	1.047	0.350	0.523	0.421	0.161	0.408	0.777	0.130	0.231	0.244	0.237	0.179	0.540	0.251
PREKHAKH	0.448	0.074	0.197	0.068	1.980	0.289	0.437	0.308	0.371	0.356	0.921	0.087	0.213	0.380	0.212	0.279	0.727	0.365
PRELETHL	0.162	0.043	0.688	0.097	1.194	0.244	0.647	0.353	0.064	0.195	0.893	0.583	0.128	0.282	0.171	0.129	0.515	0.444
PRELETLH	0.112	0.023	0.406	0.113	0.995	0.261	0.719	0.396	0.115	0.342	0.806	0.140	0.216	0.276	0.201	0.090	0.629	0.301
PRELOBA	0.099	0.031	0.606	0.257	0.662	0.194	0.552	0.490	0.038	0.345	0.759	0.137	0.114	0.131	0.137	0.060	0.475	0.254
PREMABU	0.271	0.133	0.386	0.149	1.619	0.249	0.481	0.370	0.262	0.376	0.944	0.107	0.206	0.314	0.227	0.191	0.706	0.281
PREMACH	0.180	0.041	0.381	0.062	1.366	0.328	0.624	0.317	0.245	0.285	0.964	0.071	0.237	0.256	0.145	0.258	0.638	0.449
PREMAF	0.137	0.192	0.527	0.443	1.436	0.119	0.186	1.469	0.079	0.147	0.099	0.573	0.539	0.047	0.135	0.046	0.418	0.100
PREMAHA	0.122	0.046	0.465	0.121	1.291	0.132	0.752	0.464	0.113	0.315	0.752	0.084	0.210	0.242	0.122	0.166	0.651	0.128
PREMALO	0.239	0.109	0.357	0.049	1.904	0.259	0.464	0.310	0.202	0.277	0.851	0.252	0.207	0.272	0.191	0.140	0.554	0.273
PREMANK	0.269	0.029	0.421	0.137	1.828	0.235	0.701	0.298	0.183	0.181	0.820	0.266	0.225	0.228	0.133	0.064	0.499	0.445
PREMANY	0.174	0.054	0.424	0.129	1.559	0.222	0.500	0.395	0.191	0.105	0.768	0.262	0.141	0.194	0.122	0.103	0.504	0.223
PREMASU	0.378	0.031	0.346	0.123	1.170	0.267	0.408	0.183	0.221	0.398	0.861	0.224	0.168	0.283	0.259	0.298	0.605	0.343
PREMATHU	0.234	0.100	0.432	0.130	1.434	0.353	0.474	0.299	0.250	0.273	0.874	0.153	0.133	0.238	0.175	0.187	0.613	0.422
PREMAU	0.059	0.058	0.541	0.340	0.988	0.241	0.332	0.272	0.084	0.307	0.786	0.175	0.099	0.159	0.088	0.116	0.558	0.184
PREMETSI	0.242	0.035	0.424	0.134	1.854	0.221	0.630	0.467	0.201	0.214	0.761	0.171	0.245	0.214	0.119	0.190	0.530	0.577
PREMHOEK	0.066	0.161	0.509	0.439	0.717	0.040	0.530		0.096	0.127	0.107	0.472	0.479	0.180	0.157	0.067	0.487	0.168
PREMOCHU	0.092	0.040	0.430	0.285	0.967	0.115	0.783	0.483	0.085	0.175	0.789	0.098	0.121	0.144	0.164	0.096	0.542	0.304
PREMOKH	0.129	0.185	0.466	0.351	1.028	0.032	0.473	1.184	0.116	0.254		0.431	0.373	0.098	0.091	0.111	0.520	0.127
PREMOLE	0.102	0.095	0.357	0.314	1.094	0.138	0.548	0.409	0.052	0.221	0.757	0.243	0.177	0.117	0.096	0.031	0.389	0.136
PREMOYE	0.096	0.194	0.429	0.427	0.948	0.088	0.350		0.056	0.138	0.106	0.471	0.307	0.120	0.098	0.049	0.557	0.262
PREMSU	0.212	0.189	0.566	0.421	0.993	0.118	0.200	1.317	0.059	0.092	0.088	0.557	0.449	0.052	0.127	0.055	0.500	0.152
PRENAT	0.222	0.129	0.343	0.048	0.949	0.262	0.408	0.533	0.364	0.289	0.953	0.157	0.265	0.275	0.238	0.267	0.638	0.535
PREOTS	0.230	0.050	0.290	0.112	1.407	0.186	0.576	0.272	0.275	0.223	0.840	0.122	0.278	0.230	0.160	0.136	0.537	0.260
PREPALA	0.105	0.015	0.588	0.191	1.080	0.204	0.737	0.422	0.100	0.261	0.794	0.229	0.087	0.110	0.101	0.069	0.535	0.185
PREPAND	0.164	0.110	0.400	0.158	1.959	0.478	0.544	0.320	0.405	0.429	0.932	0.214	0.275	0.411	0.234	0.231	0.696	0.556
PREPITS	0.243	0.030	0.509	0.119	1.548	0.288	0.464	0.632	0.212	0.401	0.762	0.110	0.205	0.237	0.197	0.166	0.528	0.383
QNECKBETH	0.084	0.271		0.466		0.073	0.179	1.258	0.364	0.107		0.248	0.291	0.150	0.187		0.676	0.139
QNECKBLOEM	0.082	0.209	0.242	0.262	0.743	0.100	0.237	2.058	0.124	0.157	0.147	0.332	0.333	0.125	0.153	0.135	0.662	0.100
QNECKCAPE	0.158	0.216	0.389	0.283	0.781	0.083	0.190	1.411	0.213	0.088		0.160	0.153	0.079	0.062	0.071	0.734	0.163
QNECKDUR	0.072	0.291	0.293	0.291	0.643	0.130	0.213	1.235	0.263	0.136		0.164	0.172	0.084	0.122	0.192	0.701	0.112
QNECKEL	0.040		0.155	0.194	0.980	0.088	0.251	1.237	0.327	0.103		0.138	0.255	0.058	0.156	0.117	0.694	0.182
QNECKERM	0.093	0.232	0.267	0.234	1.115	0.278	0.323	1.008	0.493	0.389	0.129	0.229	0.347	0.076	0.157	0.113	0.638	0.080
QNECKGEO	0.125	0.293	0.348	0.159	1.060	0.122	0.545	1.366	0.392	0.098		0.129	0.094	0.050	0.232	0.199	0.611	0.194
QNECKKKLE	0.051	0.228		0.292	0.665	0.083		1.320	0.156	0.153	0.167	0.037	0.206	0.060	0.076	0.086	0.673	0.150
QNECKKRON	0.166	0.350	0.521	0.373	0.892	0.077	0.320	1.933	0.092	0.159	0.269	0.255	0.221	0.101	0.143	0.225	0.630	0.143
QNECKKUR	0.066	0.234	0.272	0.317	0.315	0.130	0.204	1.068	0.359	0.049		0.280	0.301	0.137	0.158	0.109	0.603	0.066
QNECKLEJWE	0.132	0.306	0.411	0.157	0.530	0.105	0.160	1.418	0.333	0.154	0.092	0.237	0.226	0.119	0.094	0.144	0.668	0.196
QNECKNELS	0.073	0.280	0.307	0.423	1.514	0.213	0.194	1.272	0.276	0.151		0.276	0.330	0.115	0.100	0.127	0.659	0.095
QNECKPE	0.216	0.203	0.200	0.263	0.796	0.138	0.328	1.469	0.315	0.092		0.169	0.190	0.056	0.131	0.168	0.651	0.161
QNECKPIET	0.082	0.218	0.125	0.263	0.987	0.175	0.437	1.529	0.195	0.120	0.165	0.109	0.169	0.134	0.081	0.180	0.661	0.209
QNECKPOLO	0.144	0.257	0.430	0.353	0.536	0.183	0.143	1.126	0.231	0.117	0.151	0.239	0.228	0.132	0.102	0.209	0.724	0.092
QNECKPRE	0.137	0.117	0.530	0.421	1.103	0.164	0.092	1.631	0.092	0.182		0.346	0.290	0.115	0.096	0.115	0.597	0.158
QUEARTE	0.187	0.141	0.585	0.047		0.171	0.380	0.349	0.228	0.368	0.857	0.302	0.317	0.144	0.179	0.102	0.626	0.513
QUEBB	0.104	0.305		0.278		0.267	0.563	1.296	0.118	0.077	0.077	0.165	0.465	0.077	0.083	0.065	0.558	0.113
QUEBOBO	0.184	0.138	0.614	0.059		0.225	0.322	0.292	0.278	0.333	0.905	0.178	0.149	0.124	0.243	0.130	0.596	0.370
QUEFRANS	0.138	0.229	0.667	0.131		0.185	0.655	0.206	0.228	0.309	0.876	0.219	0.168	0.119	0.198	0.137	0.684	0.237
QUEGABS	0.060	0.039	0.746	0.212		0.166	0.410	0.338	0.235	0.302	0.787	0.338	0.165	0.044	0.182	0.092	0.571	0.229
QUEGAN	0.128	0.061	0.748	0.339		0.166	0.257	0.193	0.170	0.318	0.795	0.214	0.166	0.025	0.178	0.038	0.626	0.112
QUEGHOPE	0.212	0.174	0.500	0.100		0.162	0.382	0.395	0.219	0.349	0.881	0.126	0.328	0.228	0.193	0.239	0.622	0.471
QUEHLO	0.065	0.305	0.765	0.346		0.282	0.219	1.432	0.159	0.129	0.093	0.210	0.515	0.083	0.092	0.073	0.558	0.125
QUEJWAN	0.053	0.047	0.714	0.163		0.155	0.601	0.314	0.270	0.339	0.924	0.259	0.136	0.098	0.124	0.086	0.632	0.183
QUEKAN	0.160	0.185	0.613	0.138		0.292	0.382	0.250	0.278	0.211	0.804	0.168	0.113	0.160	0.219	0.184	0.630	0.319
QUEKANY	0.141	0.053		0.136		0.218	0.596	0.368	0.303	0.316	0.864	0.231	0.109	0.107	0.202	0.122	0.623	0.219
QUEKASA	0.094	0.375	0.666	0.218		0.315	0.378	0.347	0.238	0.442	0.844	0.341	0.265	0.175	0.280	0.202	0.642	0.281
QUEKHAKH	0.443	0.255	0.332	0.084		0.201	0.314	0.287	0.436	0.432	0.981	0.374	0.141	0.298	0.205	0.255	0.785	0.416
QUELETHL	0.167	0.095	0.798	0.070		0.196	0.434	0.283	0.136	0.248	0.930	0.355	0.070	0.225	0.234	0.087	0.652	0.448
QUELETLH	0.147	0.122	0.637	0.055		0.248	0.509	0.449	0.269	0.411	0.917	0.224	0.246	0.191	0.258	0.113	0.701	0.337
QUELOBA	0.032	0.092	0.732	0.137		0.188	0.371	0.459	0.210	0.320	0.831	0.171	0.090	0.060	0.147	0.084	0.596	0.292
QUEMABU	0.288	0.284	0.524	0.134		0.233	0.300	0.422	0.407	0.429	1.033	0.441	0.195	0.243	0.367	0.138	0.776	0.362
QUEMACH	0.165	0.154	0.628	0.129		0.188	0.398	0.318	0.358	0.400	1.005	0.387	0.145	0.192	0.240	0.245	0.734	0.510
QUEMAF	0.096	0.333	0.697	0.334		0.327	0.147	1.554	0.116	0.081	0.081	0.293	0.573	0.073	0.035	0.060	0.483	0.140
QUEMAHA	0.159	0.033	0.622	0.101		0.145	0.520	0.500	0.229	0.348	0.922	0.278	0.221	0.153	0.211	0.190	0.724	0.160
QUEMALO	0.271	0.229	0.637	0.095		0.215	0.303	0.375	0.286	0.341	0.867	0.623	0.217	0.201	0.287	0.116	0.671	0.329
QUEMANK	0.201	0.168	0.645	0.085		0.217	0.477	0.373	0.230	0.278	0.868	0.148	0.153	0.167	0.195	0.082	0.595	0.466
QUEMANY	0.141	0.156	0.522	0.122		0.215	0.330	0.441	0.248	0.149	0.857	0.328	0.080	0.137	0.188	0.102	0.604	0.257
QUEMASU	0.337	0.109	0.494	0.082		0.191	0.274	0.401	0.390	0.494	0.895	0.316	0.191	0.231	0.351	0.302	0.690	0.278
QUEMATHU	0.247	0.158	0.835	0.064		0.400	0.412	0.407	0.362	0.285	1.028	0.622	0.127	0.172	0.216	0.167	0.686	0.440
QUEMAU	0.075	0.086	0.640	0.304		0.201	0.186	0.326	0.255	0.341	0.830	0.216	0.148	0.091	0.179	0.147	0.675	0.187
QUEMETSI	0.251	0.078	0.573	0.091		0.141	0.504	0.510	0.332	0.222	0.857	0.207	0.110	0.139	0.172	0.147	0.602	0.579
QUEMHOEK	0.064	0.339	0.782	0.326		0.122	0.422		0.155	0.138	0.095	0.231	0.433	0.059	0.122	0.108	0.556	0.115
QUEMOCHU	0.070	0.063	0.620	0.132		0.290	0.589	0.376	0.247	0.208	0.820	0.276	0.145	0.068	0.191	0.094	0.612	0.283
QUEMOKH	0.149	0.290	0.614	0.273		0.156	0.681	1.117	0.200	0.162		0.131	0.408	0.035	0.088	0.128	0.657	0.152
QUEMOLE	0.082	0.048	0.573	0.209		0.197	0.474	0.545	0.203	0.239	0.848	0.200	0.101	0.032	0.127	0.067	0.535	0.174
QUEMOYE	0.121	0.333	0.610	0.349		0.162	0.508		0.166	0.142	0.092	0.134	0.311	0.042	0.129	0.100	0.634	0.303
QUEMSU	0.099	0.331	0.720	0.365		0.220	0.143	1.172	0.214	0.069	0.107	0.225	0.444	0.091	0.057	0.064	0.558	0.154
QUENAT	0.246	0.246	0.579	0.060		0.139	0.292	0.604	0.427	0.363	0.941	0.417	0.272	0.168	0.283	0.231	0.699	0.547
QUEOTS	0.200	0.173	0.479	0.073		0.184	0.353	0.335	0.373	0.378	0.974	0.286	0.173	0.163	0.230	0.168	0.586	0.293
QUEPALA	0.092	0.126	0.751	0.110		0.194	0.594	0.378	0.256	0.294	0.855	0.244	0.103	0.039	0.191	0.075	0.612	0.237
QUEPAND	0.155	0.243	0.600	0.127		0.353	0.273	0.328	0.511	0.365	0.983	0.505	0.216	0.314	0.315	0.278	0.812	0.559
QUEPITS	0.197	0.025	0.701	0.091		0.224	0.331	0.579	0.360	0.434	0.852	0.255	0.160	0.137	0.214	0.238	0.647	0.431
QUEQNECK	0.135	0.227	0.463	0.315		0.172	0.112	1.649	0.310	0.125		0.188	0.208	0.039	0.123	0.143	0.708	0.199
RAKOBETH	0.196	0.188		0.149		0.103	0.366	0.315	0.537	0.459	0.872	0.265	0.556	0.332	0.178		0.691	0.208
RAKOBLOEM	0.288	0.170	0.287	0.159	1.255	0.170	0.263	0.604	0.289	0.396	0.854	0.248	0.169	0.324	0.267	0.101	0.842	0.176
RAKOCAPE	0.317	0.159	0.353	0.083	1.434	0.245	0.533	0.178	0.326	0.495	0.947	0.412	0.250	0.251	0.123	0.091	0.784	0.180
RAKODUR	0.180	0.235	0.224	0.042	1.245	0.289	0.440	0.342	0.509	0.484	0.905	0.373	0.216	0.258	0.234	0.213	0.793	0.186
RAKOEL	0.225		0.267	0.121	1.243	0.275	0.408	0.170	0.417	0.354	0.890	0.437	0.099	0.230	0.174	0.120	0.724	0.233
RAKOERM	0.202	0.201	0.279	0.098	0.677	0.422	0.335	0.129	0.602	0.198	0.926	0.261	0.097	0.279	0.284	0.154	0.764	0.127
RAKOGEO	0.321	0.251	0.245	0.157	1.576	0.177	0.279	0.176	0.566	0.496	0.927	0.495	0.413	0.212	0.378	0.188	0.763	0.240
RAKOKKLE	0.166	0.213	0.221	0.086	1.086	0.255		0.104	0.298	0.374	0.875	0.277	0.173	0.238	0.169	0.095	0.770	0.187
RAKOKRON	0.267	0.231	0.582	0.064	1.517	0.175	0.725	0.367	0.291	0.408	0.904	0.204	0.148	0.297	0.146	0.242	0.723	0.196
RAKOKUR	0.193	0.200	0.159	0.088	1.104	0.244	0.531	0.194	0.459	0.353	0.908	0.239	0.187	0.307	0.233	0.064	0.728	0.203
RAKOLEJWE	0.258	0.235	0.233	0.141	1.361	0.259	0.378	0.298	0.497	0.482	0.875	0.260	0.123	0.331	0.204	0.150	0.784	0.239
RAKONELS	0.276	0.238	0.385	0.112	1.276	0.259	0.421	0.331	0.519	0.551	0.947	0.308	0.341	0.265	0.189	0.128	0.807	0.201
RAKOPE	0.400	0.170	0.186	0.103	1.230	0.253	0.235	0.242	0.492	0.455	0.881	0.369	0.288	0.255	0.178	0.106	0.771	0.233
RAKOPIET	0.245	0.257	0.199	0.101	1.381	0.388	0.168	0.283	0.372	0.444	0.915	0.414	0.286	0.314	0.179	0.143	0.739	0.260
RAKOPOLO	0.315	0.186	0.456	0.122	1.498	0.395	0.408	0.267	0.400	0.455	0.908	0.311	0.233	0.321	0.179	0.264	0.845	0.171
RAKOPRE	0.377	0.105	0.268	0.132	1.500	0.321	0.512	0.254	0.235	0.370	0.905	0.136	0.157	0.300	0.174	0.169	0.723	0.239
RAKOQUE	0.338	0.252	0.456	0.081		0.207	0.303	0.356	0.367	0.449	0.944	0.466	0.126	0.214	0.235	0.101	0.805	0.264
RAMOBETH	0.117	0.039		0.293		0.146	0.572	0.241	0.258	0.178	0.688	0.110	0.560	0.154	0.096		0.515	0.138
RAMOBLOEM	0.125	0.013	0.445	0.097	0.397	0.126	0.352	0.427	0.069	0.223	0.538	0.130	0.106	0.129	0.135	0.099	0.480	0.158
RAMOCAPE	0.071	0.034	0.791	0.150	0.559	0.114	0.556	0.153	0.111	0.203	0.738	0.145	0.083	0.087	0.055	0.052	0.556	0.131
RAMODUR	0.091	0.067	0.489	0.112	0.393	0.151	0.391	0.294	0.274	0.216	0.740	0.114	0.109	0.069	0.113	0.118	0.492	0.133
RAMOEL	0.127		0.689	0.073	0.602	0.111	0.424	0.199	0.257	0.148	0.701	0.194	0.057	0.059	0.061	0.084	0.485	0.176
RAMOERM	0.162	0.039	0.614	0.071	0.180	0.252	0.372	0.110	0.467	0.139	0.722	0.129	0.078	0.085	0.126	0.050	0.516	0.104
RAMOGEO	0.058	0.094	0.442	0.085	0.674	0.185	0.514	0.190	0.325	0.256	0.733	0.240	0.287	0.039	0.248	0.098	0.509	0.202
RAMOKKLE	0.115	0.056	0.457	0.117	0.292	0.090		0.086	0.108	0.231	0.707		0.076	0.093	0.054	0.064	0.479	0.173
RAMOKRON	0.058	0.069	0.673	0.178	0.558	0.041	0.330	0.415	0.087	0.230	0.730	0.124	0.076	0.120	0.065	0.050	0.460	0.138
RAMOKUR	0.117	0.038	0.253	0.094	0.124	0.165	0.270	0.228	0.328	0.229	0.668	0.150	0.143	0.112	0.131	0.065	0.449	0.162
RAMOLEJWE	0.071	0.086	0.469	0.033	0.542	0.096	0.447	0.325	0.270	0.282	0.702	0.063	0.054	0.116	0.069	0.059	0.548	0.203
RAMONELS	0.090	0.087	0.757	0.163	0.468	0.173	0.483	0.287	0.220	0.206	0.688	0.077	0.281	0.117	0.075	0.057	0.580	0.143
RAMOPE	0.082	0.030	0.429	0.095	0.446	0.131	0.419	0.242	0.277	0.204	0.700	0.138	0.104	0.072	0.089	0.085	0.484	0.180
RAMOPIET	0.073	0.040	0.567	0.096	0.590	0.123	0.347	0.308	0.172	0.258	0.710	0.212	0.190	0.142	0.048	0.131	0.516	0.227
RAMOPOLO	0.058	0.047	0.363	0.060	0.561	0.175	0.423	0.146	0.202	0.279	0.702	0.179	0.174	0.163	0.103	0.104	0.589	0.130
RAMOPRE	0.076	0.055	0.466	0.239	0.796	0.136	0.389	0.346	0.058	0.292	0.714	0.161	0.159	0.131	0.090	0.060	0.486	0.131
RAMOQUE	0.056	0.056	0.627	0.157		0.188	0.216	0.364	0.163	0.187	0.748	0.198	0.055	0.035	0.113	0.071	0.565	0.169
RATHBETH	0.219	0.123		0.231		0.187	0.350	0.223	0.834	0.345	0.808	0.097	0.523	0.248	0.205		0.556	0.420
RATHBLOEM	0.256	0.074	0.226	0.112	0.709	0.135	0.198	0.614	0.547	0.324	0.702	0.108	0.117	0.233	0.232	0.155	0.632	0.410
RATHCAPE	0.312	0.064	0.622	0.096	1.279	0.179	0.519	0.220	0.605	0.340	0.908	0.162	0.160	0.183	0.091	0.045	0.537	0.363
RATHDUR	0.160	0.128	0.355	0.121	0.087	0.198	0.372	0.349	0.760	0.382	0.824	0.134	0.197	0.210	0.141	0.134	0.535	0.330
RATHEL	0.173		0.523	0.163	0.856	0.158	0.340	0.209	0.626	0.180	0.784	0.211	0.098	0.176	0.090	0.113	0.518	0.444
RATHERM	0.206	0.084	0.432	0.119	0.495	0.244	0.316	0.144	0.939	0.170	0.924	0.100	0.099	0.202	0.297	0.095	0.559	0.342
RATHGEO	0.323	0.141	0.252	0.164	0.928	0.207	0.336	0.176	0.811	0.350	0.841	0.288	0.371	0.116	0.305	0.124	0.542	0.411
RATHKKLE	0.184	0.131		0.129	0.776	0.124		0.165	0.573	0.315	0.799	0.010	0.131	0.174	0.117	0.075	0.546	0.447
RATHKRON	0.330	0.146	0.269	0.113	0.909	0.214	0.688	0.397	0.585	0.202	0.868	0.119	0.096	0.203	0.094	0.091	0.424	0.431
RATHKUR	0.183	0.109	0.055	0.110	0.230	0.278	0.371	0.160	0.779	0.286	0.811	0.142	0.189	0.253	0.210	0.086	0.462	0.442
RATHLEJWE	0.220	0.146	0.233	0.122	0.628	0.228	0.389	0.285	0.763	0.338	0.776	0.110	0.075	0.236	0.102	0.099	0.619	0.472
RATHNELS	0.249	0.132	0.525	0.141	0.909	0.289	0.372	0.169	0.675	0.299	0.860	0.104	0.405	0.236	0.078	0.079	0.541	0.401
RATHPE	0.348	0.089	0.171	0.131	0.603	0.285	0.343	0.185	0.744	0.278	0.823	0.179	0.175	0.166	0.174	0.087	0.516	0.440
RATHPIET	0.233	0.108	0.437	0.141	0.976	0.275	0.339	0.392	0.613	0.245	0.890	0.237	0.307	0.250	0.100	0.176	0.488	0.502
RATHPOLO	0.289	0.104	0.265	0.101	1.034	0.260	0.426	0.301	0.742	0.324	0.837	0.148	0.194	0.258	0.132	0.150	0.634	0.345
RATHPRE	0.318	0.017	0.273	0.185	1.060	0.208	0.434	0.321	0.508	0.229	0.837	0.138	0.138	0.208	0.058	0.103	0.511	0.446
RATHQUE	0.310	0.122	0.470	0.088		0.217	0.263	0.311	0.593	0.300	1.004	0.273	0.099	0.140	0.174	0.135	0.605	0.476
RUSTARTE	0.095	0.120	0.318	0.107	1.393	0.291		0.316	0.183	0.246	0.765	0.317	0.214	0.215	0.159	0.069	0.718	0.508
RUSTBB	0.219	0.235	0.224	0.239	0.517	0.070		0.531	0.092	0.082	0.083	0.349	0.695	0.033	0.166	0.040	0.643	0.085
RUSTBOBO	0.132	0.111	0.353	0.121	1.029	0.245		0.578	0.280	0.293	0.769	0.079	0.076	0.201	0.195	0.155	0.696	0.351
RUSTFRANS	0.068	0.209	0.240	0.058	0.869	0.273		0.494	0.273	0.294	0.829	0.206	0.097	0.187	0.155	0.132	0.738	0.219
RUSTGABS	0.093	0.036	0.318	0.119	0.483	0.154		0.333	0.235	0.256	0.699	0.107	0.099	0.094	0.104	0.068	0.690	0.194
RUSTGAN	0.166	0.105	0.387	0.294	1.021	0.129		0.360	0.194	0.250	0.746	0.092	0.116	0.078	0.130	0.085	0.705	0.160
RUSTGHOPE	0.146	0.147	0.253	0.142	1.189	0.185		0.457	0.206	0.276	0.816	0.171	0.339	0.284	0.208	0.242	0.697	0.493
RUSTHLO	0.129	0.294	0.564	0.265	0.770	0.095		0.817	0.134	0.170	0.091	0.310	0.606	0.033	0.107	0.095	0.658	0.085
RUSTJWAN	0.127	0.041	0.300	0.082	0.845	0.158		0.352	0.191	0.336	0.738	0.156	0.054	0.152	0.121	0.078	0.738	0.171
RUSTKAN	0.120	0.134	0.255	0.123	1.797	0.333		0.542	0.265	0.201	0.698	0.102	0.086	0.227	0.180	0.205	0.745	0.326
RUSTKANY	0.235	0.057	0.222	0.061	0.722	0.149		0.372	0.285	0.247	0.748	0.111	0.088	0.197	0.150	0.096	0.726	0.243
RUSTKASA	0.082	0.374	0.262	0.123	0.843	0.405		0.392	0.269	0.449	0.856	0.223	0.185	0.245	0.197	0.205	0.769	0.201
RUSTKHAKH	0.296	0.205	0.231	0.232	1.859	0.455		0.350	0.361	0.415	0.910	0.259	0.139	0.365	0.249	0.198	0.897	0.391
RUSTLETHL	0.092	0.079	0.438	0.144	1.285	0.319		0.293	0.109	0.222	0.872	0.399	0.088	0.301	0.175	0.143	0.748	0.355
RUSTLETLH	0.123	0.119	0.316	0.069	0.859	0.271		0.252	0.297	0.391	0.822	0.152	0.178	0.240	0.177	0.148	0.797	0.278
RUSTLOBA	0.147	0.095	0.321	0.071	0.548	0.149		0.184	0.173	0.297	0.748	0.076	0.103	0.129	0.158	0.064	0.671	0.275
RUSTMABU	0.221	0.208	0.243	0.258	1.412	0.221		0.345	0.300	0.362	0.914	0.382	0.174	0.302	0.232	0.191	0.903	0.317
RUSTMACH	0.086	0.132	0.237	0.201	1.429	0.420		0.349	0.329	0.318	0.914	0.370	0.092	0.252	0.139	0.230	0.782	0.468
RUSTMAF	0.143	0.262	0.409	0.234	1.531	0.132		1.000	0.071	0.050	0.149	0.330	0.647	0.075	0.146	0.053	0.670	0.158
RUSTMAHA	0.072	0.080	0.388	0.134	1.264	0.201		0.153	0.213	0.341	0.811	0.246	0.137	0.235	0.176	0.175	0.843	0.144
RUSTMALO	0.137	0.205	0.234	0.243	1.441	0.322		0.378	0.272	0.286	0.789	0.553	0.196	0.264	0.216	0.113	0.778	0.332
RUSTMANK	0.142	0.139	0.309	0.124	1.678	0.232		0.408	0.212	0.242	0.777	0.066	0.110	0.235	0.152	0.078	0.702	0.428
RUSTMANY	0.120	0.045	0.266	0.145	1.451	0.213		0.290	0.293	0.244	0.780	0.142	0.099	0.206	0.152	0.118	0.715	0.257
RUSTMASU	0.351	0.110	0.281	0.083	1.022	0.388		0.618	0.376	0.462	0.936	0.106	0.155	0.266	0.211	0.258	0.822	0.317
RUSTMATHU	0.164	0.117	0.331	0.141	1.705	0.268		0.301	0.363	0.338	0.830	0.362	0.083	0.225	0.219	0.190	0.804	0.389
RUSTMAU	0.076	0.064	0.439	0.132	0.902	0.221		0.333	0.243	0.262	0.761	0.150	0.103	0.156	0.131	0.156	0.776	0.162
RUSTMETSI	0.130	0.101	0.217	0.125	1.301	0.283		0.232	0.303	0.216	0.791	0.176	0.092	0.201	0.150	0.131	0.737	0.561
RUSTMHOEK	0.200	0.279	0.248	0.252	0.509	0.048			0.115	0.115	0.082	0.205	0.484	0.159	0.133	0.075	0.698	0.150
RUSTMOCHU	0.111	0.088	0.243	0.085	0.667	0.091		0.208	0.185	0.206	0.729	0.152	0.086	0.128	0.127	0.090	0.738	0.270
RUSTMOKH	0.249	0.280	0.273	0.250	0.948	0.056		0.690	0.137	0.142		0.051	0.425	0.099	0.094	0.124	0.727	0.148
RUSTMOLE	0.115	0.033	0.292	0.094	0.963	0.149		0.189	0.168	0.281	0.769	0.144	0.139	0.119	0.127	0.043	0.627	0.161
RUSTMOYE	0.201	0.313	0.408	0.171	0.876	0.058			0.161	0.126	0.133	0.208	0.420	0.107	0.109	0.095	0.746	0.263
RUSTMSU	0.221	0.332	0.451	0.245	1.050	0.076		0.703	0.155	0.049	0.104	0.220	0.550	0.040	0.148	0.053	0.644	0.122
RUSTNAT	0.255	0.229	0.243	0.192	1.095	0.372		0.253	0.473	0.283	0.880	0.193	0.184	0.248	0.221	0.226	0.831	0.509
RUSTOTS	0.140	0.136	0.274	0.147	1.338	0.225		0.309	0.382	0.299	0.827	0.187	0.123	0.250	0.171	0.143	0.741	0.278
RUSTPALA	0.141	0.163	0.316	0.072	1.083	0.227		0.200	0.242	0.232	0.859	0.155	0.051	0.098	0.136	0.069	0.708	0.180
RUSTPAND	0.127	0.217	0.286	0.102	1.816	0.492		0.384	0.511	0.437	0.931	0.169	0.139	0.378	0.228	0.229	0.912	0.528
RUSTPITS	0.151	0.099	0.283	0.117	1.264	0.439		0.266	0.340	0.361	0.830	0.185	0.124	0.245	0.188	0.191	0.676	0.398
RUSTQNECK	0.108	0.318	0.204	0.250	0.917	0.153		0.779	0.177	0.129	0.269	0.113	0.305	0.112	0.181	0.159	0.835	0.182
RUSTRAKO	0.248	0.207	0.219	0.150	1.467	0.386		0.351	0.355	0.440	0.902	0.478	0.115	0.269	0.177	0.177	0.916	0.186
RUSTRAMO	0.076	0.054	0.374	0.098	0.757	0.164		0.440	0.151	0.254	0.678	0.086	0.099	0.110	0.102	0.065	0.677	0.198
RUSTRATH	0.158	0.119	0.254	0.098	0.934	0.247		0.334	0.607	0.294	0.852	0.158	0.115	0.220	0.139	0.080	0.701	0.395
SEFHBETH	0.053	0.118		0.167		0.107	0.385	0.265	0.435	0.410	0.810	0.195	0.592	0.195	0.290		0.561	0.173
SEFHBLOEM	0.079	0.061	0.387	0.198	1.632	0.150	0.282	0.902	0.246	0.364	0.699	0.261	0.151	0.155	0.277	0.192	0.592	0.274
SEFHCAPE	0.140	0.058	0.733	0.070	1.746	0.125	0.399	0.405	0.359	0.368	0.842	0.179	0.192	0.057	0.116	0.073	0.589	0.239
SEFHDUR	0.032	0.110	0.488	0.093	1.230	0.268	0.341	0.332	0.482	0.414	0.804	0.198	0.249	0.147	0.248	0.247	0.550	0.216
SEFHEL	0.079		0.587	0.240	1.308	0.171	0.223	0.317	0.366	0.328	0.793	0.178	0.096	0.093	0.192	0.182	0.542	0.259
SEFHERM	0.061	0.103	0.572	0.202	0.226	0.370	0.216	0.196	0.666	0.156	0.827	0.163	0.086	0.114	0.255	0.191	0.588	0.159
SEFHGEO	0.172	0.120	0.343	0.226	1.293	0.208	0.214	0.237	0.477	0.401	0.802	0.189	0.399	0.075	0.381	0.216	0.619	0.343
SEFHKKLE	0.047	0.098	0.310	0.134	1.073	0.108		0.227	0.252	0.390	0.784	0.172	0.183	0.122	0.179	0.109	0.625	0.186
SEFHKRON	0.100	0.127	0.492	0.074	1.380	0.229	0.697	0.629	0.277	0.383	0.779	0.264	0.151	0.146	0.159	0.230	0.565	0.181
SEFHKUR	0.057	0.096	0.271	0.134	1.467	0.288	0.599	0.151	0.451	0.398	0.795	0.230	0.153	0.123	0.245	0.107	0.545	0.186
SEFHLEJWE	0.105	0.131	0.282	0.226	1.532	0.240	0.469	0.363	0.480	0.369	0.808	0.131	0.102	0.145	0.207	0.208	0.563	0.265
SEFHNELS	0.075	0.111	0.600	0.089	0.996	0.306	0.334	0.399	0.413	0.430	0.771	0.141	0.244	0.151	0.178	0.137	0.612	0.202
SEFHPE	0.184	0.088	0.316	0.139	1.256	0.266	0.241	0.365	0.442	0.338	0.805	0.242	0.295	0.097	0.202	0.145	0.544	0.263
SEFHPIET	0.073	0.106	0.495	0.179	0.653	0.267	0.301	0.566	0.268	0.399	0.823	0.267	0.233	0.171	0.180	0.249	0.598	0.252
SEFHPOLO	0.100	0.079	0.363	0.142	0.950	0.288	0.487	0.263	0.406	0.432	0.765	0.130	0.215	0.180	0.233	0.270	0.636	0.244
SEFHPRE	0.113	0.014	0.372	0.074	1.655	0.341	0.533	0.453	0.223	0.299	0.803	0.314	0.261	0.140	0.199	0.156	0.499	0.302
SEFHQUE	0.127	0.126	0.574	0.071		0.178	0.417	0.515	0.334	0.411	0.857	0.226	0.136	0.074	0.244	0.184	0.589	0.243
SEFHRUST	0.071	0.119	0.285	0.157	1.338	0.268		0.261	0.301	0.371	0.763	0.172	0.103	0.145	0.186	0.184	0.706	0.208
SEHIBETH	0.195	0.136		0.152		0.157	0.345	0.246	0.676	0.288	0.893	0.088	0.551	0.259	0.251		0.672	0.435
SEHIBLOEM	0.274	0.083	0.270	0.205	1.664	0.212	0.313	0.818	0.504	0.263	0.747	0.115	0.119	0.242	0.229	0.299	0.699	0.469
SEHICAPE	0.403	0.078	0.681	0.102	1.803	0.262	0.437	0.181	0.465	0.262	0.796	0.184	0.155	0.190	0.107	0.099	0.722	0.440
SEHIDUR	0.275	0.124	0.434	0.111	1.270	0.357	0.445	0.332	0.720	0.310	0.820	0.141	0.200	0.203	0.233	0.281	0.644	0.401
SEHIEL	0.215		0.543	0.253	2.029	0.225	0.276	0.184	0.598	0.191	0.809	0.214	0.102	0.176	0.146	0.256	0.676	0.545
SEHIERM	0.258	0.098	0.482	0.211	1.312	0.376	0.208	0.184	0.891	0.145	0.842	0.110	0.100	0.199	0.241	0.167	0.711	0.405
SEHIGEO	0.361	0.124	0.279	0.237	2.070	0.176	0.235	0.187	0.730	0.370	0.862	0.288	0.383	0.163	0.356	0.165	0.697	0.555
SEHIKKLE	0.236	0.133	0.290	0.124	1.690	0.246		0.195	0.530	0.279	0.839		0.214	0.153	0.156	0.175	0.707	0.424
SEHIKRON	0.325	0.126	0.423	0.077	1.839	0.302	0.799	0.338	0.471	0.254	0.773	0.101	0.077	0.235	0.126	0.199	0.630	0.431
SEHIKUR	0.178	0.106	0.169	0.101	0.896	0.295	0.617	0.164	0.680	0.313	0.882	0.065	0.146	0.210	0.296	0.112	0.657	0.418
SEHILEJWE	0.324	0.148	0.311	0.212	1.679	0.273	0.353	0.257	0.673	0.261	0.810	0.130	0.074	0.246	0.178	0.165	0.705	0.526
SEHINELS	0.296	0.148	0.631	0.075	1.815	0.407	0.398	0.263	0.672	0.231	0.786	0.074	0.410	0.265	0.105	0.157	0.794	0.439
SEHIPE	0.407	0.090	0.294	0.164	1.544	0.210	0.359	0.223	0.738	0.266	0.810	0.121	0.153	0.185	0.168	0.187	0.721	0.468
SEHIPIET	0.289	0.158	0.408	0.193	1.955	0.369	0.179	0.325	0.528	0.291	0.891	0.186	0.328	0.267	0.164	0.286	0.694	0.505
SEHIPOLO	0.312	0.108	0.269	0.168	1.780	0.425	0.448	0.254	0.553	0.373	0.844	0.229	0.262	0.270	0.189	0.160	0.762	0.435
SEHIPRE	0.362	0.008	0.371	0.084	1.924	0.356	0.570	0.293	0.431	0.298	0.885	0.148	0.137	0.224	0.158	0.163	0.683	0.472
SEHIQUE	0.347	0.146	0.523	0.055		0.258	0.416	0.317	0.524	0.324	0.956	0.200	0.096	0.168	0.219	0.223	0.750	0.536
SEHIRUST	0.236	0.123	0.219	0.210	1.757	0.395		0.415	0.608	0.277	0.839	0.137	0.083	0.249	0.150	0.173	0.856	0.417
SEKOBETH	0.169	0.202		0.149		0.213	0.526	0.208	0.448	0.415	0.871	0.372	0.776	0.333	0.255		0.661	0.434
SEKOBLOEM	0.145	0.152	0.293	0.225	1.679	0.291	0.386	0.811	0.101	0.529	0.721	0.389	0.311	0.300	0.295	0.228	0.723	0.471
SEKOCAPE	0.254	0.149	0.537	0.168	2.198	0.316	0.574	0.237	0.159	0.544	0.917	0.452	0.358	0.276	0.135	0.202	0.633	0.388
SEKODUR	0.151	0.214	0.376	0.158	1.429	0.182	0.561	0.316	0.368	0.483	0.925	0.473	0.398	0.315	0.257	0.317	0.649	0.401
SEKOEL	0.175		0.510	0.305	2.234	0.278	0.221	0.186	0.212	0.450	0.919	0.490	0.310	0.238	0.160	0.162	0.604	0.470
SEKOERM	0.177	0.195	0.460	0.277	1.973	0.423	0.239	0.190	0.505	0.320	0.868	0.432	0.223	0.296	0.251	0.149	0.599	0.355
SEKOGEO	0.237	0.241	0.217	0.273	2.162	0.221	0.189	0.162	0.379	0.618	0.844	0.578	0.515	0.218	0.397	0.178	0.628	0.538
SEKOKKLE	0.168	0.198	0.267	0.142	1.766	0.318		0.234	0.135	0.618	0.833	0.207	0.270	0.260	0.189	0.221	0.726	0.407
SEKOKRON	0.189	0.201	0.549	0.120	1.872	0.292	0.841	0.385	0.126	0.404	0.852	0.416	0.259	0.304	0.122	0.269	0.581	0.398
SEKOKUR	0.148	0.197	0.142	0.188	1.479	0.208	0.698	0.170	0.359	0.577	0.896	0.352	0.291	0.309	0.324	0.249	0.627	0.437
SEKOLEJWE	0.193	0.249	0.232	0.290	1.971	0.317	0.460	0.255	0.308	0.480	0.872	0.326	0.310	0.307	0.226	0.269	0.599	0.494
SEKONELS	0.173	0.211	0.533	0.136	1.836	0.384	0.522	0.240	0.256	0.479	0.879	0.495	0.559	0.269	0.149	0.242	0.781	0.348
SEKOPE	0.283	0.168	0.237	0.221	1.716	0.322	0.341	0.219	0.323	0.514	0.853	0.498	0.488	0.245	0.165	0.175	0.674	0.488
SEKOPIET	0.160	0.208	0.366	0.219	2.070	0.464	0.412	0.338	0.203	0.640	0.917	0.609	0.435	0.322	0.188	0.192	0.701	0.515
SEKOPOLO	0.225	0.159	0.237	0.191	1.985	0.390	0.554	0.250	0.269	0.762	0.880	0.505	0.588	0.345	0.228	0.423	0.737	0.404
SEKOPRE	0.243	0.102	0.246	0.083	2.193	0.304	0.706	0.330	0.051	0.581	0.903	0.299	0.294	0.336	0.184	0.239	0.686	0.452
SEKOQUE	0.216	0.242	0.462	0.136		0.323	0.468	0.324	0.225	0.582	0.975	0.730	0.266	0.237	0.261	0.162	0.727	0.507
SEKORUST	0.179	0.200	0.215	0.231	1.922	0.411		0.320	0.166	0.449	0.881	0.211	0.203	0.310	0.169	0.231	0.790	0.438
SEROBETH	0.081	0.089		0.307		0.112	0.529	0.215	0.479	0.265	0.763	0.122	0.653	0.224	0.196		0.606	0.163
SEROBLOEM	0.066	0.070	0.465	0.091	0.559	0.145	0.496	0.844	0.197	0.277	0.712	0.089	0.188	0.210	0.228	0.102	0.603	0.178
SEROCAPE	0.079	0.072	0.751	0.132	0.826	0.204	0.746	0.295	0.267	0.344	0.867	0.181	0.207	0.164	0.078	0.040	0.615	0.187
SERODUR	0.060	0.130	0.544	0.137	0.458	0.228	0.690	0.265	0.446	0.382	0.813	0.129	0.289	0.164	0.207	0.199	0.585	0.156
SEROEL	0.064		0.744	0.120	0.859	0.167	0.467	0.270	0.321	0.264	0.770	0.187	0.114	0.144	0.150	0.091	0.543	0.169
SEROERM	0.061	0.119	0.613	0.052	0.496	0.235	0.421	0.152	0.502	0.151	0.813	0.154	0.071	0.171	0.226	0.110	0.561	0.132
SEROGEO	0.118	0.111	0.426	0.120	0.962	0.185	0.309	0.243	0.433	0.384	0.818	0.214	0.421	0.118	0.324	0.136	0.555	0.246
SEROKKLE	0.085	0.106	0.437	0.146	0.418	0.122		0.158	0.229	0.326	0.776	0.092	0.167	0.139	0.105	0.068	0.551	0.186
SEROKRON	0.084	0.062	0.663	0.140	0.574	0.159	1.158	0.597	0.202	0.299	0.785	0.123	0.138	0.203	0.104	0.204	0.498	0.172
SEROKUR	0.059	0.088	0.347	0.121	0.362	0.239	0.786	0.145	0.467	0.348	0.808	0.146	0.194	0.202	0.238	0.069	0.520	0.114
SEROLEJWE	0.039	0.136	0.416	0.094	0.895	0.225	0.681	0.432	0.415	0.279	0.772	0.081	0.137	0.204	0.150	0.147	0.597	0.223
SERONELS	0.068	0.133	0.687	0.135	0.605	0.337	0.658	0.438	0.339	0.356	0.803	0.118	0.224	0.177	0.107	0.093	0.608	0.155
SEROPE	0.142	0.082	0.408	0.146	0.650	0.281	0.491	0.450	0.411	0.366	0.794	0.126	0.208	0.132	0.144	0.116	0.527	0.176
SEROPIET	0.059	0.092	0.575	0.111	0.822	0.226	0.411	0.445	0.265	0.307	0.845	0.186	0.443	0.222	0.108	0.155	0.580	0.208
SEROPOLO	0.101	0.095	0.360	0.048	0.709	0.240	0.716	0.227	0.301	0.319	0.807	0.200	0.254	0.230	0.150	0.216	0.628	0.154
SEROPRE	0.091	0.021	0.563	0.200	1.011	0.218	0.823	0.438	0.136	0.317	0.835	0.133	0.176	0.192	0.122	0.102	0.508	0.191
SEROQUE	0.091	0.121	0.715	0.164		0.211	0.682	0.419	0.258	0.306	0.876	0.247	0.160	0.121	0.207	0.131	0.630	0.219
SERORUST	0.090	0.117	0.283	0.060	0.807	0.288		0.261	0.267	0.305	0.819	0.112	0.078	0.215	0.109	0.112	0.714	0.169
SERUBETH	0.136	0.117		0.166		0.207	0.352	0.254	0.322	0.299	0.792	0.193	0.453	0.250	0.173		0.668	0.341
SERUBLOEM	0.184	0.092	0.350	0.163	0.789	0.175	0.273	0.730	0.096	0.230	0.732	0.217	0.158	0.226	0.129	0.115	0.697	0.335
SERUCAPE	0.176	0.078	0.689	0.102	1.203	0.324	0.457	0.202	0.171	0.299	0.839	0.206	0.072	0.169	0.090	0.123	0.642	0.354
SERUDUR	0.153	0.144	0.527	0.095	0.960	0.246	0.467	0.342	0.256	0.285	0.828	0.099	0.123	0.229	0.128	0.198	0.618	0.347
SERUEL	0.157		0.675	0.254	1.103	0.305	0.305	0.179	0.284	0.235	0.854	0.160	0.140	0.168	0.112	0.091	0.634	0.402
SERUERM	0.211	0.104	0.577	0.217	0.156	0.334	0.259	0.176	0.384	0.145	0.883	0.310	0.186	0.179	0.123	0.136	0.649	0.277
SERUGEO	0.294	0.112	0.414	0.211	1.535	0.281	0.224	0.183	0.317	0.313	0.853	0.202	0.199	0.141	0.239	0.168	0.665	0.443
SERUKKLE	0.108	0.124	0.437	0.124	1.087	0.217		0.192	0.076	0.269	0.779		0.136	0.180	0.070	0.124	0.595	0.373
SERUKRON	0.223	0.187	0.544	0.069	1.193	0.296	0.768	0.383	0.119	0.297	0.778	0.264	0.171	0.236	0.077	0.146	0.567	0.288
SERUKUR	0.121	0.096	0.302	0.130	0.931	0.316	0.525	0.158	0.271	0.306	0.775	0.235	0.172	0.238	0.148	0.208	0.600	0.394
SERULEJWE	0.190	0.147	0.350	0.235	1.060	0.202	0.373	0.223	0.279	0.274	0.809	0.198	0.143	0.249	0.099	0.136	0.697	0.408
SERUNELS	0.144		0.650	0.064	0.930	0.309	0.258	0.163	0.239	0.318	0.795	0.234	0.233	0.184	0.078	0.096	0.693	0.361
SERUPE	0.319	0.073	0.375	0.168	1.160	0.374	0.298	0.248	0.249	0.323	0.859	0.110	0.123	0.147	0.077	0.159	0.614	0.349
SERUPIET	0.212	0.162	0.554	0.128	0.960	0.346	0.192	0.383	0.164	0.321	0.894	0.089	0.152	0.237	0.063	0.169	0.632	0.439
SERUPOLO	0.317	0.114	0.362	0.124	1.248	0.246	0.463	0.238	0.113	0.343	0.791	0.336	0.163	0.253	0.091	0.151	0.714	0.335
SERUPRE	0.259	0.047	0.457	0.063	1.161	0.290	0.501	0.337	0.100	0.215	0.764	0.240	0.135	0.220	0.113	0.097	0.648	0.323
SERUQUE	0.247	0.159	0.665	0.104		0.167	0.366	0.343	0.191	0.257	0.880	0.204	0.119	0.148	0.096	0.150	0.730	0.354
SERURUST	0.209	0.130	0.301	0.163	1.240	0.323		0.343	0.135	0.255	0.821	0.085	0.172	0.214	0.138	0.207	0.817	0.340
SIKWBETH	0.226	0.103		0.143		0.138	0.287	0.130	0.543	0.170	0.767	0.306	0.654	0.154	0.292		0.620	0.338
SIKWBLOEM	0.300	0.070	0.288	0.147	1.359	0.173	0.233	0.935	0.274	0.209	0.618	0.225	0.260	0.120	0.275	0.182	0.707	0.354
SIKWCAPE	0.307	0.068	0.664	0.057	2.092	0.105	0.364	0.199	0.293	0.179	0.806	0.530	0.251	0.108	0.129	0.070	0.658	0.301
SIKWDUR	0.283	0.130	0.423	0.057	1.197	0.061	0.391	0.371	0.481	0.246	0.794	0.576	0.268	0.100	0.244	0.214	0.701	0.348
SIKWEL	0.229		0.580	0.183	1.947	0.099	0.319	0.227	0.393	0.113	0.788	0.544	0.192	0.083	0.169	0.217	0.595	0.343
SIKWERM	0.263	0.065	0.505	0.123	1.091	0.160	0.261	0.109	0.691	0.205	0.814	0.451	0.168	0.097	0.291	0.171	0.624	0.261
SIKWGEO	0.263	0.129	0.316	0.117	1.951	0.131	0.298	0.173	0.548	0.204	0.820	0.657	0.505	0.035	0.396	0.229	0.613	0.333
SIKWKKLE	0.209	0.109	0.369	0.090	1.933	0.032		0.202	0.296	0.219	0.755	0.457	0.226	0.091	0.177	0.123	0.605	0.326
SIKWKRON	0.287	0.139	0.526	0.068	2.025	0.120	0.839	0.460	0.290	0.231	0.741	0.343	0.182	0.127	0.177	0.195	0.523	0.270
SIKWKUR	0.265	0.085	0.167	0.087	1.455	0.134	0.487	0.175	0.536	0.152	0.817	0.364	0.302	0.103	0.307	0.099	0.641	0.326
SIKWLEJWE	0.213	0.140	0.251	0.171	1.826	0.073	0.278	0.357	0.502	0.176	0.784	0.525	0.212	0.148	0.231	0.153	0.728	0.338
SIKWNELS	0.251	0.176	0.589	0.101	1.701	0.120	0.307	0.341	0.482	0.228	0.783	0.517	0.369	0.189	0.175	0.109	0.647	0.287
SIKWPE	0.323	0.052	0.282	0.100	1.622	0.146	0.177	0.239	0.492	0.224	0.800	0.391	0.272	0.079	0.209	0.152	0.643	0.352
SIKWPIET	0.253	0.035	0.454	0.160	1.862	0.119	0.172	0.373	0.362	0.214	0.770	0.569	0.455	0.130	0.195	0.207	0.671	0.375
SIKWPOLO	0.261	0.095	0.265	0.083	1.924	0.139	0.337	0.292	0.289	0.268	0.770	0.554	0.211	0.129	0.218	0.106	0.859	0.346
SIKWPRE	0.295	0.015	0.368	0.133	2.070	0.140	0.508	0.330	0.203	0.103	0.772	0.299	0.301	0.115	0.243	0.149	0.603	0.328
SIKWQUE	0.296	0.093	0.447	0.100		0.173	0.287	0.370	0.337	0.223	0.804	0.670	0.227	0.076	0.269	0.142	0.641	0.356
SIKWRUST	0.208	0.117	0.236	0.119	1.641	0.121		0.287	0.332	0.184	0.822	0.977	0.155	0.109	0.194	0.130	0.737	0.328
SPHIKWEBETH	0.099	0.136		0.235		0.099	0.613	0.235	0.443	0.276	0.732	0.092	0.533	0.155	0.187		0.534	0.226
SPHIKWEBLOEM	0.049	0.092	0.372	0.114	0.879	0.111	0.529	0.751	0.157	0.216	0.610	0.061	0.155	0.105	0.191	0.113	0.574	0.200
SPHIKWECAPE	0.065	0.099	0.759	0.068	1.117	0.141	0.644	0.337	0.217	0.292	0.773	0.179	0.153	0.063	0.028	0.039	0.565	0.213
SPHIKWEDUR	0.056	0.153	0.558	0.072	0.758	0.180	0.744	0.288	0.319	0.295	0.722	0.086	0.198	0.097	0.172	0.197	0.501	0.226
SPHIKWEEL	0.092		0.740	0.146	1.057	0.104	0.425	0.220	0.287	0.200	0.691	0.212	0.092	0.056	0.092	0.074	0.500	0.279
SPHIKWEERM	0.113	0.119	0.655	0.060	0.591	0.282	0.440	0.247	0.531	0.125	0.727	0.114	0.086	0.079	0.195	0.092	0.528	0.131
SPHIKWEGEO	0.061	0.141	0.448	0.116	1.222	0.165	0.316	0.200	0.427	0.290	0.763	0.248	0.375	0.039	0.321	0.148	0.493	0.324
SPHIKWEKKLE	0.051	0.149		0.093	0.835	0.124		0.254	0.219	0.208	0.703	0.089	0.155	0.067	0.092	0.053	0.542	0.262
SPHIKWEKRON	0.079	0.141	0.326	0.086	0.974	0.173	0.969	0.540	0.184	0.259	0.720	0.106	0.107	0.113	0.106	0.099	0.453	0.231
SPHIKWEKUR	0.041	0.126	0.370	0.080	0.599	0.155	0.853	0.254	0.392	0.241	0.683	0.090	0.143	0.100	0.214	0.049	0.484	0.219
SPHIKWELEJWE	0.052	0.171	0.475	0.109	1.070	0.202	0.668	0.299	0.372	0.220	0.696	0.096	0.107	0.117	0.142	0.091	0.524	0.280
SPHIKWENELS	0.055	0.148	0.722	0.139	0.965	0.217	0.571	0.393	0.293	0.267	0.708	0.100	0.262	0.122	0.089	0.082	0.586	0.186
SPHIKWEPE	0.156	0.109	0.427	0.067	0.907	0.181	0.436	0.334	0.370	0.230	0.745	0.140	0.174	0.055	0.085	0.101	0.494	0.274
SPHIKWEPIET	0.034	0.109	0.618	0.119	1.117	0.263	0.323	0.466	0.262	0.238	0.754	0.235	0.276	0.114	0.108	0.159	0.506	0.279
SPHIKWEPOLO	0.060	0.108	0.350	0.085	1.046	0.199	0.655	0.330	0.329	0.291	0.729	0.261	0.176	0.100	0.143	0.130	0.603	0.207
SPHIKWEPRE	0.090	0.026	0.502	0.175	1.215	0.205	0.800	0.473	0.102	0.240	0.718	0.122	0.083	0.098	0.130	0.092	0.452	0.229
SPHIKWEQUE	0.087	0.151	0.656	0.074		0.182	0.558	0.470	0.231	0.244	0.786	0.210	0.101	0.042	0.162	0.115	0.584	0.267
SPHIKWERUST	0.100	0.170	0.316	0.099	1.121	0.210		0.181	0.218	0.213	0.732	0.140	0.086	0.103	0.124	0.097	0.664	0.243
TONOBETH	0.108	0.105		0.194		0.127	0.466	0.273	0.532	0.306	0.819	0.097	0.672	0.268	0.245		0.640	0.394
TONOBLOEM	0.185	0.060	0.387	0.191	0.547	0.130	0.397	1.066	0.281	0.251	0.749	0.096	0.240	0.265	0.258	0.156	0.721	0.436
TONOCAPE	0.241	0.061	0.720	0.086	0.784	0.232	0.465	0.395	0.341	0.284	0.877	0.224	0.255	0.183	0.106	0.053	0.655	0.393
TONODUR	0.147	0.116	0.549	0.109	0.755	0.213	0.643	0.344	0.553	0.313	0.841	0.150	0.283	0.224	0.202	0.235	0.659	0.340
TONOEL	0.133		0.655	0.239	0.743	0.193	0.300	0.246	0.399	0.254	0.829	0.207	0.150	0.188	0.152	0.162	0.620	0.402
TONOERM	0.135	0.077	0.641	0.191	0.206	0.245	0.267	0.282	0.676	0.129	0.844	0.136	0.130	0.223	0.245	0.171	0.634	0.317
TONOGEO	0.226	0.115	0.436	0.194	0.703	0.222	0.154	0.202	0.547	0.350	0.838	0.332	0.483	0.163	0.343	0.180	0.608	0.439
TONOKKLE	0.093	0.116	0.428	0.114	0.257	0.168		0.216	0.345	0.278	0.823	0.065	0.250	0.177	0.134	0.110	0.653	0.430
TONOKRON	0.217	0.115	0.513	0.069	0.724	0.174	0.876	0.549	0.301	0.334	0.797	0.085	0.205	0.277	0.121	0.188	0.594	0.413
TONOKUR	0.101	0.085	0.368	0.120	0.570	0.299	0.579	0.179	0.515	0.302	0.838	0.152	0.145	0.220	0.215	0.088	0.573	0.362
TONOLEJWE	0.218	0.127	0.369	0.215	0.885	0.282	0.501	0.304	0.500	0.303	0.811	0.099	0.178	0.274	0.207	0.172	0.658	0.454
TONONELS	0.172	0.140	0.744	0.073	0.669	0.304	0.451	0.464	0.480	0.303	0.818	0.108	0.268	0.248	0.153	0.109	0.724	0.330
TONOPE	0.324	0.071	0.388	0.164	0.829	0.308	0.291	0.386	0.510	0.270	0.854	0.197	0.265	0.189	0.186	0.145	0.610	0.426
TONOPIET	0.168	0.098	0.567	0.163	0.750	0.330	0.266	0.549	0.360	0.243	0.880	0.198	0.352	0.259	0.171	0.250	0.624	0.449
TONOPOLO	0.235	0.076	0.383	0.132	0.779	0.315	0.569	0.270	0.393	0.386	0.840	0.192	0.265	0.250	0.198	0.205	0.717	0.418
TONOPRE	0.234	0.018	0.453	0.062	0.831	0.305	0.738	0.482	0.223	0.261	0.789	0.141	0.217	0.273	0.151	0.185	0.612	0.426
TONOQUE	0.236	0.131	0.615	0.084		0.155	0.527	0.423	0.393	0.293	0.902	0.304	0.173	0.172	0.220	0.133	0.717	0.387
TONORUST	0.174	0.126	0.293	0.198	0.682	0.270		0.157	0.371	0.230	0.824	0.199	0.113	0.241	0.128	0.110	0.816	0.408
TSABOBETH	0.047	0.072		0.142		0.099	0.548	0.228	0.624	0.255	0.801	0.170	0.686	0.233	0.295		0.415	0.337
TSABOBLOEM	0.098	0.026	0.347	0.288	0.518	0.168	0.516	0.568	0.331	0.250	0.742	0.125	0.185	0.184	0.239	0.150	0.467	0.312
TSABOCAPE	0.160	0.032	0.659	0.111	0.643	0.123	0.580	0.199	0.349	0.245	0.871	0.203	0.287	0.167	0.094	0.059	0.499	0.371
TSABODUR	0.059	0.084	0.447	0.165	0.576	0.215	0.688	0.404	0.565	0.275	0.840	0.143	0.277	0.171	0.210	0.236	0.453	0.412
TSABOEL	0.050		0.594	0.321	0.680	0.130	0.503	0.151	0.465	0.232	0.874	0.217	0.186	0.142	0.167	0.144	0.427	0.416
TSABOERM	0.064	0.065	0.538	0.268	0.197	0.146	0.355	0.166	0.735	0.244	0.829	0.111	0.136	0.166	0.221	0.165	0.521	0.343
TSABOGEO	0.146	0.073	0.342	0.262	0.986	0.193	0.304	0.178	0.620	0.265	0.866	0.294	0.412	0.121	0.370	0.239	0.458	0.474
TSABOKKLE	0.074	0.099	0.360	0.171	0.441	0.190		0.239	0.341	0.254	0.820		0.224	0.129	0.127	0.087	0.463	0.413
TSABOKRON	0.135	0.098	0.334	0.103	0.575	0.148	0.974	0.282	0.369	0.197	0.824	0.137	0.167	0.214	0.152	0.214	0.460	0.458
TSABOKUR	0.066	0.061	0.218	0.167	0.384	0.199	0.756	0.291	0.524	0.326	0.777	0.122	0.294	0.194	0.271	0.104	0.423	0.348
TSABOLEJWE	0.081	0.121	0.344	0.324	0.685	0.203	0.565	0.236	0.568	0.259	0.814	0.081	0.150	0.247	0.212	0.181	0.496	0.449
TSABONELS	0.077	0.099	0.641	0.145	0.467	0.207	0.509	0.161	0.519	0.245	0.826	0.101	0.275	0.118	0.155	0.135	0.524	0.349
TSABOPE	0.206	0.044	0.307	0.205	0.715	0.201	0.414	0.241	0.515	0.229	0.865	0.170	0.246	0.125	0.166	0.155	0.478	0.386
TSABOPIET	0.092	0.053	0.500	0.233	0.599	0.237	0.424	0.291	0.416	0.207	0.870	0.242	0.283	0.213	0.144	0.227	0.477	0.438
TSABOPOLO	0.154	0.054	0.402	0.221	0.737	0.242	0.652	0.240	0.491	0.276	0.821	0.235	0.305	0.240	0.210	0.293	0.520	0.378
TSABOPRE	0.147	0.043	0.462	0.077	0.840	0.212	0.703	0.238	0.282	0.171	0.877	0.147	0.253	0.217	0.172	0.176	0.428	0.407
TSABOQUE	0.135	0.114	0.570	0.101		0.201	0.516	0.296	0.454	0.240	0.878	0.263	0.168	0.123	0.242	0.158	0.563	0.448
TSABORUST	0.092	0.045	0.253	0.232	0.807	0.260		0.453	0.407	0.192	0.823	0.086	0.090	0.184	0.214	0.156	0.603	0.420
TSHEBETH	0.133	0.186		0.156		0.183	0.303	0.218	0.666	0.255	0.864	0.189	0.648	0.321	0.190		0.616	0.221
TSHEBLOEM	0.156	0.155	0.237	0.198	1.281	0.082	0.232	0.770	0.398	0.284	0.897	0.158	0.230	0.345	0.229	0.106	0.598	0.455
TSHECAPE	0.152	0.145	0.607	0.126	1.616	0.281	0.414	0.206	0.464	0.274	0.900	0.296	0.254	0.223	0.101	0.190	0.574	0.364
TSHEDUR	0.103	0.217	0.467	0.108	1.285	0.276	0.450	0.368	0.599	0.326	0.890	0.231	0.305	0.271	0.171	0.253	0.570	0.278
TSHEEL	0.098		0.578	0.293	1.452	0.200	0.358	0.143	0.509	0.187	0.929	0.246	0.133	0.225	0.232	0.170	0.542	0.247
TSHEERM	0.118	0.188	0.534	0.227	0.505	0.256	0.262	0.087	0.798	0.128	0.905	0.195	0.134	0.217	0.138	0.198	0.572	0.233
TSHEGEO	0.243	0.204	0.281	0.204	1.417	0.196	0.500	0.089	0.628	0.285	0.910	0.351	0.474	0.201	0.277	0.141	0.567	0.280
TSHEKKLE	0.090	0.192	0.439	0.072	1.405	0.207		0.165	0.411	0.214	0.823		0.179	0.246	0.118	0.195	0.570	0.333
TSHEKRON	0.184	0.248	0.492	0.065	1.413	0.320	0.543	0.387	0.380	0.240	0.879	0.171	0.184	0.287	0.163	0.274	0.490	0.372
TSHEKUR	0.086	0.172	0.200	0.144	1.543	0.191	0.425	0.173	0.563	0.302	0.872	0.168	0.290	0.281	0.199	0.182	0.473	0.326
TSHELEJWE	0.147	0.250	0.312	0.249	1.597	0.224	0.402	0.292	0.608	0.247	0.857	0.186	0.157	0.294	0.197	0.255	0.587	0.421
TSHENELS	0.152	0.202	0.572	0.083	1.359	0.353	0.344	0.264	0.528	0.315	0.870	0.167	0.361	0.316	0.141	0.222	0.620	0.258
TSHEPE	0.246	0.154	0.271	0.189	1.381	0.350	0.236	0.160	0.534	0.287	0.891	0.218	0.247	0.219	0.174	0.175	0.575	0.320
TSHEPIET	0.141	0.168	0.460	0.183	1.696	0.321	0.214	0.331	0.416	0.313	0.907	0.305	0.354	0.300	0.154	0.191	0.537	0.307
TSHEPOLO	0.200	0.165	0.265	0.162	1.638	0.316	0.357	0.235	0.502	0.282	0.901	0.250	0.246	0.330	0.211	0.295	0.636	0.262
TSHEPRE	0.195	0.086	0.391	0.073	1.630	0.319	0.470	0.298	0.288	0.268	0.882	0.135	0.261	0.288	0.215	0.208	0.516	0.303
TSHEQUE	0.221	0.254	0.489	0.099		0.233	0.328	0.369	0.456	0.307	0.921	0.348	0.189	0.219	0.191	0.227	0.616	0.343
TSHERUST	0.081	0.195	0.257	0.181	1.342	0.312		0.324	0.448	0.252	0.855	0.303	0.134	0.282	0.201	0.192	0.729	0.348
TTBETH	0.167	0.235		0.407		0.215	0.636	0.949	0.134	0.101		0.480		0.235	0.124		0.508	0.127
TTBLOEM	0.147	0.217	0.277	0.225	1.219	0.286	0.754	1.550	0.124	0.093		0.460		0.137	0.088	0.099	0.678	0.183
TTCAPE	0.074	0.191	0.282	0.265	1.370	0.206	0.780	1.141	0.109	0.069		0.219		0.098	0.091	0.076	0.547	0.188
TTDUR	0.152	0.279	0.250	0.237	1.151	0.058	0.650	0.921	0.166	0.081		0.325		0.168	0.082	0.098	0.461	0.136
TTEL	0.165		0.225	0.107	1.365	0.131	0.901	1.061	0.063	0.078		0.209		0.079	0.118	0.051	0.523	0.163
TTERM	0.249	0.226	0.252	0.171	0.845	0.079	0.913	0.986	0.261	0.335		0.407		0.038	0.089	0.051	0.485	0.274
TTGEO	0.118	0.169	0.203	0.140	1.561	0.126	1.059	0.888	0.164	0.083		0.201		0.091	0.187	0.069	0.534	0.113
TTKKLE	0.275	0.295	0.003	0.235	1.086	0.130		0.899	0.110	0.102		0.241		0.111	0.091	0.031	0.546	0.137
TTKRON	0.116	0.280	0.519	0.295	1.260	0.131	0.294	1.256	0.140	0.192		0.449		0.108	0.105	0.091	0.403	0.193
TTKUR	0.189	0.209	0.048	0.234	1.064	0.099	0.538	0.800	0.114	0.128		0.451		0.189	0.071	0.066	0.441	0.192
TTLEJWE	0.118	0.256	0.293	0.112	1.316	0.046	0.749	1.104	0.102	0.106		0.431		0.162	0.071	0.073	0.489	0.148
TTNELS	0.157	0.329	0.279	0.310	0.983	0.105	0.731	1.034	0.180	0.053		0.405		0.172	0.106	0.081	0.554	0.166
TTPE	0.145	0.190	0.249	0.200	1.205	0.107	0.863	1.067	0.132	0.117		0.316		0.108	0.102	0.066	0.497	0.067
TTPIET	0.201	0.240	0.159	0.232	1.350	0.116	1.070	1.265	0.071	0.106		0.260		0.148	0.063	0.129	0.528	0.166
TTPOLO	0.106	0.228	0.269	0.189	1.239	0.079	0.664	0.986	0.149	0.116		0.303		0.139	0.051	0.102	0.537	0.118
TTPRE	0.094	0.015	0.248	0.410	1.503	0.098	0.518	1.214	0.187	0.125		0.593		0.177	0.100	0.051	0.534	0.175
TTQUE	0.108	0.201	0.427	0.275		0.050	0.687	1.089	0.094	0.071		0.254		0.106	0.090	0.064	0.583	0.135
TTRUST	0.227	0.201	0.257	0.209	1.365	0.098		0.555	0.070	0.046		0.258		0.160	0.165	0.070	0.687	0.175
TUTUBETH	0.148	0.094		0.167		0.123	0.403	0.252	0.448	0.291	0.845	0.073	0.627	0.287	0.271		0.637	0.318
TUTUBLOEM	0.198	0.066	0.275	0.154	0.485	0.075	0.540	0.759	0.226	0.317	0.745	0.071	0.149	0.252	0.271	0.173	0.735	0.158
TUTUCAPE	0.199	0.057	0.666	0.062	0.667	0.128	0.667	0.370	0.228	0.312	0.905	0.163	0.239	0.198	0.135	0.092	0.648	0.316
TUTUDUR	0.105	0.112	0.448	0.101	0.491	0.187	0.655	0.348	0.348	0.393	0.881	0.164	0.269	0.240	0.254	0.247	0.650	0.184
TUTUEL	0.097		0.540	0.190	0.594	0.123	0.342	0.299	0.330	0.280	0.953	0.172	0.145	0.211	0.204	0.200	0.626	0.349
TUTUERM	0.120	0.134	0.510	0.173	0.115	0.231	0.397	0.307	0.572	0.172	0.904	0.128	0.120	0.219	0.299	0.167	0.646	0.274
TUTUGEO	0.199	0.107	0.289	0.194	0.918	0.162	0.345	0.272	0.438	0.378	0.922	0.273	0.480	0.178	0.355	0.192	0.637	0.360
TUTUKKLE	0.114	0.106		0.123	0.501	0.159		0.233	0.255	0.322	0.882	0.096	0.206	0.226	0.145	0.144	0.657	0.141
TUTUKRON	0.212	0.106	0.447	0.059	0.556	0.141	0.999	0.593	0.204	0.303	0.864	0.118	0.172	0.265	0.136	0.174	0.617	0.294
TUTUKUR	0.076	0.097	0.212	0.118	0.322	0.248	0.766	0.199	0.416	0.412	0.862	0.132	0.204	0.279	0.312	0.112	0.593	0.298
TUTULEJWE	0.171	0.157	0.357	0.173	0.693	0.122	0.625	0.328	0.429	0.331	0.852	0.112	0.153	0.292	0.231	0.196	0.679	0.285
TUTUNELS	0.152	0.123	0.600	0.088	0.644	0.241	0.623	0.432	0.419	0.246	0.882	0.071	0.328	0.225	0.174	0.151	0.719	0.245
TUTUPE	0.275	0.073	0.298	0.114	0.658	0.204	0.434	0.449	0.377	0.365	0.850	0.107	0.259	0.200	0.211	0.187	0.615	0.217
TUTUPIET	0.150	0.096	0.449	0.118	0.650	0.244	0.258	0.514	0.298	0.330	0.873	0.166	0.273	0.268	0.189	0.274	0.659	0.350
TUTUPOLO	0.219	0.081	0.403	0.090	0.691	0.250	0.694	0.238	0.320	0.405	0.898	0.212	0.261	0.293	0.212	0.254	0.716	0.277
TUTUPRE	0.235	0.011	0.389	0.124	0.840	0.256	0.809	0.491	0.154	0.321	0.904	0.160	0.155	0.280	0.195	0.188	0.608	0.227
TUTUQUE	0.181	0.111	0.584	0.097		0.166	0.627	0.512	0.301	0.352	0.954	0.243	0.213	0.180	0.206	0.167	0.701	0.236
TUTURUST	0.088	0.087	0.277	0.133	0.770	0.263		0.131	0.231	0.291	0.844		0.128	0.273	0.195	0.180	0.782	0.238
TYBETH	0.204	0.232		0.519		0.307	0.387	1.096	0.283	0.069	0.112	0.361	0.113	0.043	0.128		0.457	0.226
TYBLOEM	0.128	0.213	0.272	0.262	0.539	0.309	0.241	1.841	0.070	0.116	0.137	0.363	0.419	0.061	0.111	0.101	0.528	0.275
TYCAPE	0.140	0.213	0.388	0.358	0.807	0.187	0.436	1.218	0.129	0.057	0.073	0.187	0.433	0.069	0.120	0.081	0.511	0.197
TYDUR	0.200	0.266	0.505	0.310	0.193	0.127	0.262	1.251	0.221	0.136	0.081	0.248	0.344	0.039	0.092	0.100	0.498	0.250
TYEL	0.249		0.284	0.176	0.846	0.196	0.354	1.213	0.149	0.064	0.128	0.143	0.546	0.073	0.097	0.050	0.456	0.154
TYERM	0.172	0.229	0.462	0.242	0.386	0.080	0.252	1.151	0.402	0.317	0.099	0.319	0.553	0.056	0.111	0.055	0.489	0.200
TYGEO	0.141	0.220	0.080	0.201	1.059	0.266	0.583	1.203	0.260	0.060	0.104	0.104	0.215	0.101	0.166	0.094	0.476	0.126
TYKKLE	0.248	0.239	0.163	0.319	0.622	0.205		1.141	0.090	0.088	0.107	0.268	0.532	0.080	0.081	0.029	0.471	0.183
TYKRON	0.109	0.219	0.884	0.358	0.645	0.265	0.372	1.432	0.081	0.142	0.102	0.400	0.485	0.074	0.098	0.106	0.355	0.215
TYKUR	0.191	0.218	0.503	0.303	0.246	0.145	0.164	0.973	0.234	0.133	0.111	0.391	0.423	0.043	0.106	0.076	0.461	0.197
TYLEJWE	0.173	0.280	0.424	0.201	0.742	0.163	0.248	1.270	0.196	0.095	0.085	0.362	0.487	0.042	0.099	0.033	0.497	0.156
TYNELS	0.194	0.231	0.762	0.412	0.675	0.073	0.316	1.395	0.155	0.084	0.086	0.331	0.494	0.049	0.049	0.104	0.511	0.203
TYPE	0.127	0.206	0.024	0.267	0.684	0.163	0.315	1.546	0.212	0.087	0.090	0.208	0.500	0.057	0.073	0.103	0.477	0.208
TYPIET	0.148	0.195	0.181	0.282	0.873	0.068	0.507	1.455	0.088	0.111	0.060	0.131	0.454	0.044	0.052	0.104	0.490	0.142
TYPOLO	0.102	0.254	0.270	0.241	0.948	0.074	0.223	1.001	0.180	0.143	0.080	0.229	0.493	0.048	0.078	0.062	0.546	0.224
TYPRE	0.171	0.098	0.388	0.441	1.016	0.128	0.219	1.410	0.060	0.130	0.140	0.502	0.443	0.044	0.111	0.049	0.462	0.247
TYQUE	0.117	0.275	0.083	0.338		0.304	0.172	1.366	0.132	0.075	0.088	0.095	0.488	0.063	0.126	0.099	0.540	0.148
TYRUST	0.087	0.246	0.357	0.242	0.861	0.062		0.795	0.050	0.056	0.091	0.326	0.587	0.033	0.094	0.063	0.621	0.200
VERARTE	0.093	0.166	0.175	0.042	0.763	0.175	0.555	0.665	0.549	0.279	0.823	0.104	0.441	0.186	0.182		0.565	0.485
VERBB	0.222	0.294	1.474	0.340	0.411	0.082	0.770	1.689	0.416	0.104	0.081	0.440	0.411	0.060	0.165		0.504	0.112
VERBOBO	0.121	0.158	0.229	0.044	0.411	0.151	0.481	0.532	0.589	0.277	0.873	0.161	0.229	0.174	0.266		0.547	0.328
VERFRANS	0.045	0.248	0.299	0.147	0.403	0.256	0.964	0.538	0.593	0.351	0.841	0.127	0.306	0.156	0.264		0.604	0.242
VERGABS	0.096	0.085	0.312	0.244	0.151	0.151	0.671	0.790	0.563	0.245	0.746	0.154	0.311	0.064	0.202		0.536	0.193
VERGAN	0.138	0.137	0.315	0.437	0.505	0.107	0.554	0.748	0.472	0.288	0.796	0.132	0.289	0.069	0.182		0.538	0.129
VERGHOPE	0.092	0.187	0.107	0.078	0.895	0.190	0.571	0.716	0.492	0.301	0.845	0.171	0.410	0.264	0.228		0.566	0.507
VERHLO	0.139	0.313	0.643	0.341	0.339	0.112	0.546	1.982	0.443	0.268	0.100	0.511	0.402	0.065	0.110		0.536	0.181
VERJWAN	0.106	0.072	0.335	0.161	0.402	0.115	0.838	0.790	0.513	0.364	0.765	0.225	0.250	0.127	0.148		0.586	0.179
VERKAN	0.065	0.193	0.149	0.105	1.223	0.258	0.525	0.517	0.620	0.227	0.759	0.302	0.292	0.181	0.255		0.607	0.308
VERKANY	0.094	0.093	0.225	0.145	0.429	0.154	0.894	0.769	0.627	0.292	0.814	0.134	0.264	0.158	0.251		0.562	0.187
VERKASA	0.143	0.411	0.205	0.276	0.492	0.235	0.594	0.737	0.586	0.442	0.868	0.138	0.405	0.239	0.351		0.578	0.261
VERKHAKH	0.319	0.229	0.108	0.133	1.468	0.308	0.324	0.865	0.676	0.363	0.951	0.150	0.302	0.331	0.331		0.761	0.405
VERLETHL	0.082	0.121	0.288	0.074	0.737	0.183	0.529	0.809	0.400	0.254	0.920	0.365	0.209	0.266	0.229		0.578	0.435
VERLETLH	0.108	0.166	0.167	0.039	0.555	0.327	0.789	0.879	0.590	0.417	0.827	0.120	0.360	0.242	0.284		0.637	0.301
VERLOBA	0.135	0.135	0.353	0.153	0.240	0.105	0.571	0.863	0.449	0.294	0.745	0.142	0.147	0.118	0.210		0.555	0.230
VERMABU	0.170	0.276	0.175	0.168	1.064	0.286	0.423	0.784	0.704	0.392	0.936	0.158	0.438	0.312	0.348		0.759	0.308
VERMACH	0.102	0.181	0.166	0.081	1.013	0.326	0.671	0.754	0.647	0.322	0.977	0.171	0.324	0.270	0.262		0.646	0.520
VERMAF	0.172	0.297	0.506	0.320	0.952	0.181	0.102	2.301	0.351	0.076	0.100	0.543	0.402	0.089	0.099		0.479	0.183
VERMAHA	0.066	0.121	0.193	0.077	0.795	0.141	0.695	0.877	0.539	0.394	0.801	0.182	0.349	0.207	0.250		0.675	0.120
VERMALO	0.154	0.246	0.045	0.109	0.859	0.342	0.407	0.837	0.603	0.304	0.845	0.415	0.370	0.250	0.339		0.610	0.282
VERMANK	0.100	0.151	0.179	0.071	1.142	0.217	0.811	0.680	0.626	0.248	0.845	0.149	0.237	0.202	0.216		0.609	0.442
VERMANY	0.129	0.116	0.169	0.105	0.976	0.208	0.717	0.730	0.551	0.215	0.807	0.204	0.271	0.198	0.228		0.574	0.260
VERMASU	0.293	0.144	0.076	0.054	0.794	0.244	0.392	0.568	0.703	0.411	0.940	0.258	0.386	0.271	0.379		0.728	0.334
VERMATHU	0.105	0.130	0.124	0.076	0.918	0.336	0.653	0.706	0.682	0.346	0.899	0.289	0.284	0.217	0.226		0.663	0.453
VERMAU	0.064	0.100	0.233	0.268	0.463	0.124	0.492	0.736	0.534	0.290	0.811	0.116	0.300	0.130	0.221		0.614	0.146
VERMETSI	0.177	0.123	0.183	0.092	0.905	0.206	0.575	0.817	0.683	0.183	0.840	0.129	0.263	0.158	0.201		0.602	0.548
VERMHOEK	0.120	0.293	0.698	0.302	0.197	0.034	0.571		0.455	0.150	0.068	0.431	0.337	0.124	0.116		0.524	0.143
VERMOCHU	0.124	0.128	0.187	0.188	0.448	0.124	0.925	0.893	0.473	0.193	0.787	0.115	0.258	0.148	0.247		0.597	0.227
VERMOKH	0.175	0.370	0.191	0.272	0.474	0.037	0.451	1.746	0.476	0.196		0.381	0.329	0.066	0.161		0.587	0.137
VERMOLE	0.179	0.075	0.124	0.218	0.667	0.106	0.668	0.924	0.488	0.237	0.799	0.144	0.292	0.101	0.193		0.503	0.198
VERMOYE	0.122	0.384	0.351	0.323	0.419	0.061	0.362		0.497	0.164	0.115	0.418	0.208	0.103	0.153		0.637	0.233
VERMSU	0.227	0.346	0.179	0.335	0.510	0.109	0.235	1.808	0.482	0.105	0.074	0.427	0.258	0.074	0.090		0.526	0.157
VERNAT	0.130	0.294	0.175	0.087	0.521	0.344	0.339	0.924	0.804	0.320	0.930	0.219	0.331	0.205	0.302		0.716	0.508
VEROTS	0.124	0.198	0.034	0.054	0.900	0.192	0.493	0.683	0.679	0.321	0.901	0.120	0.292	0.211	0.277		0.598	0.232
VERPALA	0.106	0.182	0.304	0.112	0.597	0.226	0.960	0.838	0.494	0.256	0.772	0.168	0.273	0.109	0.197		0.571	0.199
VERPAND	0.082	0.265	0.187	0.095	1.649	0.398	0.318	0.710	0.878	0.353	0.957	0.283	0.398	0.362	0.368		0.776	0.528
VERPITS	0.239	0.141	0.446	0.081	1.051	0.323	0.530	0.931	0.726	0.386	0.816	0.138	0.244	0.201	0.297		0.566	0.392
VERQNECK	0.080	0.341	0.344	0.371	0.518	0.099	0.303	1.917	0.532	0.148	0.095	0.303	0.156	0.084	0.210		0.697	0.141
VERRAKO	0.257	0.246	0.349	0.084	0.931	0.259	0.602	0.712	0.609	0.381	0.883	0.232	0.349	0.283	0.360		0.828	0.184
VERRAMO	0.134	0.092	0.281	0.153	0.264	0.180	0.300	0.712	0.453	0.218	0.703	0.134	0.160	0.065	0.151		0.509	0.168
VERRATH	0.220	0.173	0.152	0.074	0.629	0.227	0.291	0.763	0.908	0.247	0.851	0.155	0.257	0.199	0.212		0.553	0.442
VERSEFH	0.082	0.141	0.196	0.044	0.884	0.249	0.628	0.851	0.614	0.311	0.823	0.170	0.242	0.133	0.270		0.604	0.238
VERSEHI	0.270	0.160	0.123	0.089	1.444	0.309	0.723	0.713	0.870	0.272	0.863	0.147	0.235	0.215	0.277		0.704	0.502
VERSEKO	0.177	0.250	0.054	0.109	1.493	0.267	0.741	0.810	0.522	0.492	0.878	0.427	0.481	0.267	0.264		0.646	0.442
VERSERO	0.085	0.160	0.228	0.159	0.406	0.118	0.916	0.882	0.546	0.332	0.803	0.166	0.272	0.173	0.276		0.584	0.199
VERSERU	0.136	0.179	0.202	0.081	0.673	0.272	0.496	0.672	0.395	0.314	0.802	0.236	0.187	0.215	0.154		0.666	0.372
VERSIKW	0.242	0.165	0.078	0.060	1.462	0.089	0.454	0.789	0.675	0.236	0.786	0.356	0.301	0.107	0.324		0.681	0.314
VERSPHIKWE	0.129	0.170	0.176	0.061	0.663	0.161	0.809	0.949	0.533	0.213	0.772	0.135	0.263	0.079	0.220		0.535	0.233
VERTONO	0.160	0.132	0.205	0.077	0.426	0.268	0.803	0.985	0.683	0.244	0.846	0.176	0.319	0.226	0.312		0.643	0.389
VERTSABO	0.100	0.119	0.237	0.156	0.364	0.211	0.822	0.629	0.732	0.266	0.828	0.182	0.358	0.193	0.248		0.502	0.433
VERTSHE	0.125	0.214	0.135	0.123	1.082	0.299	0.270	0.631	0.768	0.281	0.899	0.130	0.317	0.262	0.168		0.602	0.296
VERTT	0.177	0.278	0.216	0.293	1.033	0.115	0.505	1.692	0.284	0.098		0.443		0.121	0.136		0.545	0.074
VERTUTU	0.137	0.146	0.128	0.092	0.264	0.216	0.742	1.005	0.570	0.296	0.869	0.161	0.261	0.242	0.322		0.656	0.319
VERTY	0.214	0.284	0.187	0.364	0.483	0.116	0.174	1.893	0.409	0.084	0.094	0.414	0.410	0.074	0.150		0.516	0.185
WERDBETH	0.352	0.101		0.149		0.112	0.274	0.298	0.531	0.322	0.841	0.132	0.645	0.303	0.339		0.632	0.491
WERDBLOEM	0.405	0.059	0.147	0.226	1.295	0.119	0.244	1.029	0.256	0.368	0.808	0.185	0.152	0.306	0.305	0.167	0.623	0.448
WERDCAPE	0.474	0.063	0.473	0.088	1.576	0.247	0.478	0.432	0.310	0.372	0.865	0.118	0.234	0.219	0.102	0.102	0.644	0.425
WERDDUR	0.369	0.120	0.283	0.162	1.087	0.281	0.354	0.488	0.384	0.376	0.849	0.115	0.217	0.246	0.227	0.275	0.632	0.424
WERDEL	0.389		0.420	0.284	1.539	0.202	0.312	0.632	0.403	0.274	0.809	0.265	0.133	0.202	0.178	0.228	0.604	0.490
WERDERM	0.351	0.090	0.386	0.226	1.148	0.403	0.283	0.190	0.628	0.142	0.822	0.178	0.134	0.247	0.271	0.185	0.639	0.381
WERDGEO	0.479	0.117	0.168	0.265	1.767	0.157	0.318	0.239	0.536	0.391	0.871	0.255	0.389	0.167	0.337	0.268	0.628	0.544
WERDKKLE	0.328	0.124	0.122	0.190	1.156	0.230		0.216	0.285	0.331	0.847	0.099	0.179	0.186	0.165	0.180	0.630	0.456
WERDKRON	0.474	0.082	0.223	0.105	1.496	0.130	0.611	0.654	0.239	0.356	0.836	0.130	0.151	0.253	0.144	0.239	0.538	0.440
WERDKUR	0.325	0.087	0.037	0.155	1.217	0.229	0.464	0.184	0.484	0.368	0.799	0.105	0.193	0.247	0.335	0.115	0.567	0.441
WERDLEJWE	0.410	0.138	0.185	0.274	1.347	0.358	0.316	0.335	0.450	0.317	0.849	0.149	0.158	0.297	0.208	0.208	0.665	0.513
WERDNELS	0.369	0.109	0.463	0.138	1.195	0.246	0.385	0.341	0.408	0.376	0.809	0.132	0.318	0.249	0.182	0.162	0.725	0.417
WERDPE	0.540	0.070	0.171	0.234	1.450	0.245	0.381	0.673	0.454	0.301	0.843	0.096	0.219	0.174	0.178	0.223	0.628	0.454
WERDPIET	0.406	0.134	0.483	0.276	1.552	0.394	0.306	0.469	0.372	0.372	0.893	0.111	0.237	0.292	0.146	0.302	0.651	0.527
WERDPOLO	0.433	0.074	0.265	0.197	1.357	0.340	0.393	0.113	0.331	0.402	0.801	0.317	0.219	0.302	0.244	0.257	0.715	0.442
WERDPRE	0.455	0.017	0.301	0.064	1.700	0.245	0.413	0.622	0.171	0.280	0.891	0.152	0.156	0.269	0.212	0.210	0.615	0.511
WERDQUE	0.493	0.127	0.348	0.184		0.276	0.243	0.430	0.325	0.313	0.926	0.201	0.140	0.173	0.253	0.191	0.666	0.478
WERDRUST	0.368	0.122	0.190	0.241	1.607	0.278		0.284	0.309	0.270	0.834	0.233	0.075	0.282	0.177	0.215	0.761	0.467
WERDVER	0.361	0.145	0.056	0.153	1.222	0.349	0.485	0.807	0.621	0.266	0.917	0.175	0.257	0.255	0.275		0.629	0.470
